# Supplementary material for: [4-(Dimethyl­amino)­pyridine-κN 1]tri­methyl(thio­cyanato-κN)tin(IV)
Source: Acta Crystallogr Sect E Struct Rep Online. 2012 May 26;68(Pt 6):m790. doi: 10.1107/S1600536812022064 (PMC3379119; doi:10.1107/S1600536812022064)
Supplement: Supplementary file 1 [file e-68-0m790-sup1.cif]

##############################################################################
#                                                                            #
# This CIF contains the data in a paper accepted for publication in          #
# Acta Crystallographica Section E. It conforms to the requirements of       #
# Notes for Authors for Acta Crystallographica Section E, and has been       #
# peer reviewed under the auspices of the IUCr Commission on Journals.       #
#                                                                            #
# Full details of the Crystallographic Information File format               #
# are given in the paper "The Crystallographic Information File (CIF):       #
# a New Standard Archive File for Crystallography" by S. R. Hall, F. H.      #
# Allen and I. D. Brown [Acta Cryst. (1991), A47, 655-685].                  #
#                                                                            #
# The current version of the core CIF dictionary is obtainable from          #
# ftp://ftp.iucr.org/pub/cif_core.dic.                                       #
#                                                                            #
# Software is freely available for graphical display of the structure(s)     #
# in this CIF. For information consult the CIF software page                 #
# http://www.iucr.org/resources/cif/software.                                #
#                                                                            #
# This file may be used for bona fide research purposes within the           #
# scientific community so long as proper attribution is given to the journal # 
# article from which it was obtained.                                        #
#                                                                            #
##############################################################################
data_global
_audit_creation_method     SHELXL-97
_journal_date_recd_electronic     2012-05-07
_journal_date_accepted     2012-05-16
_journal_name_full     'Acta Crystallographica, Section E'
_journal_year     2012
_journal_volume     68
_journal_issue      6
_journal_page_first     m790
_journal_page_last     m790
_journal_paper_category     QM
_journal_paper_doi     10.1107/S1600536812022064
_journal_coeditor_code     NK2162
_publ_contact_author
;
     Dr. Seik Weng Ng
     Department of Chemistry
     University of Malaya
     50603 Kuala Lumpur
     Malaysia
;
_publ_contact_author_email     seikweng@um.edu.my
_publ_contact_author_fax     '03 7967 4193'
_publ_contact_author_phone     '03 7967 6778'
_publ_section_title
;\
[4-(Dimethylamino)pyridine-\k<i>N</i>^1^]trimethyl(thiocyanato-\
\k<i>N</i>)tin(IV)
;
loop_
    _publ_author_name
    _publ_author_address
    'Najafi, Ezzatollah'
;
Department of Chemistry
General Campus
Shahid Beheshti University
Tehran 1983963113
Iran
;
    'Amini, Mostafa M.'
;
Department of Chemistry
General Campus
Shahid Beheshti University
Tehran 1983963113
Iran
;
    'Ng, Seik Weng'
;
     Department of Chemistry
     University of Malaya
     50603 Kuala Lumpur
     Malaysia
     Chemistry Department
     Faculty of Science
     King Abdulaziz University
     PO Box 80203 Jeddah
     Saudi Arabia
;
data_I
_audit_creation_method     SHELXL-97
_chemical_name_systematic
;
[4-(Dimethylamino)pyridine-\k<i>N</i>^1^]trimethyl(thiocyanato-
\k<i>N</i>)tin(IV)
;
_chemical_name_common     ?
_chemical_formula_moiety     'C11 H19 N3 S Sn'
_chemical_formula_sum     'C11 H19 N3 S Sn'
_chemical_formula_iupac     '[Sn (C H3)3 (N C S) (C7 H10 N2)]'
_chemical_formula_weight     344.04
_chemical_melting_point     ?
_symmetry_cell_setting     monoclinic
_symmetry_space_group_name_H-M     'P 21/c'
_symmetry_space_group_name_Hall     '-P 2ybc'
loop_
    _symmetry_equiv_pos_as_xyz
    'x, y, z'
    '-x, y+1/2, -z+1/2'
    '-x, -y, -z'
    'x, -y-1/2, z-1/2'
_cell_length_a     7.2026(4)
_cell_length_b     13.4736(8)
_cell_length_c     14.9785(8)
_cell_angle_alpha     90.00
_cell_angle_beta     93.792(5)
_cell_angle_gamma     90.00
_cell_volume     1450.41(14)
_cell_formula_units_Z     4
_cell_measurement_reflns_used     5713
_cell_measurement_theta_min     2.7132
_cell_measurement_theta_max     27.5017
_cell_measurement_temperature     100(2)
_exptl_crystal_description     prism
_exptl_crystal_colour     'light brown'
_exptl_crystal_size_max     0.35
_exptl_crystal_size_mid     0.30
_exptl_crystal_size_min     0.25
_exptl_crystal_density_diffrn     1.576
_exptl_crystal_density_meas     ?
_exptl_crystal_density_method     'not measured'
_exptl_crystal_F_000     688
_exptl_absorpt_coefficient_mu     1.886
_exptl_absorpt_correction_type     multi-scan
_exptl_absorpt_process_details     '(CrysAlis PRO; Agilent, 2012)'
_exptl_absorpt_correction_T_min     0.5581
_exptl_absorpt_correction_T_max     0.6499
_diffrn_ambient_temperature     100(2)
_diffrn_radiation_type     MoK\a
_diffrn_radiation_wavelength     0.71073
_diffrn_radiation_source     'SuperNova (Mo) X-ray Source'
_diffrn_radiation_monochromator     Mirror
_diffrn_measurement_device_type
                  'Agilent SuperNova Dual diffractometer with an Atlas detector'
_diffrn_measurement_method     '\w scan'
_diffrn_detector_area_resol_mean     10.4041
_diffrn_reflns_number     15682
_diffrn_reflns_av_R_equivalents     0.060
_diffrn_reflns_av_sigmaI/netI     0.042
_diffrn_reflns_theta_min     2.73
_diffrn_reflns_theta_max     27.65
_diffrn_reflns_theta_full     27.65
_diffrn_measured_fraction_theta_max     0.982
_diffrn_measured_fraction_theta_full     0.982
_diffrn_reflns_limit_h_min     -9
_diffrn_reflns_limit_h_max     9
_diffrn_reflns_limit_k_min     -17
_diffrn_reflns_limit_k_max     17
_diffrn_reflns_limit_l_min     -19
_diffrn_reflns_limit_l_max     19
_diffrn_standards_number     0
_diffrn_standards_interval_count     0
_diffrn_standards_interval_time     0
_diffrn_standards_decay_%     0
_reflns_number_total     5542
_reflns_number_gt     4916
_reflns_threshold_expression     I>2\s(I)
_refine_ls_structure_factor_coef     Fsqd
_refine_ls_matrix_type     full
_refine_ls_R_factor_all     0.0660
_refine_ls_R_factor_gt     0.0600
_refine_ls_wR_factor_gt     0.1932
_refine_ls_wR_factor_ref     0.1967
_refine_ls_goodness_of_fit_ref     1.234
_refine_ls_restrained_S_all     1.234
_refine_ls_number_reflns     5542
_refine_ls_number_parameters     151
_refine_ls_number_restraints     0
_refine_ls_hydrogen_treatment     constr
_refine_ls_weighting_scheme     calc
_refine_ls_weighting_details
                 'calc w=1/[\s^2^(Fo^2^)+(0.1375P)^2^] where P=(Fo^2^+2Fc^2^)/3'
_atom_sites_solution_hydrogens     geom
_atom_sites_solution_primary     direct
_atom_sites_solution_secondary     difmap
_refine_ls_shift/su_max     0.001
_refine_ls_shift/su_mean     0.001
_refine_diff_density_max     1.608
_refine_diff_density_min     -1.984
_refine_ls_extinction_method     none
_refine_ls_extinction_coef     ?
loop_
    _atom_type_symbol
    _atom_type_description
    _atom_type_scat_dispersion_real
    _atom_type_scat_dispersion_imag
    _atom_type_scat_source
    'C' 'C' 0.0033 0.0016
                         'International Tables Vol C Tables 4.2.6.8 and 6.1.1.4'
    'H' 'H' 0.0000 0.0000
                         'International Tables Vol C Tables 4.2.6.8 and 6.1.1.4'
    'N' 'N' 0.0061 0.0033
                         'International Tables Vol C Tables 4.2.6.8 and 6.1.1.4'
    'S' 'S' 0.1246 0.1234
                         'International Tables Vol C Tables 4.2.6.8 and 6.1.1.4'
    'Sn' 'Sn' -0.6537 1.4246
                         'International Tables Vol C Tables 4.2.6.8 and 6.1.1.4'
_computing_data_collection     'CrysAlis PRO (Agilent, 2012)'
_computing_cell_refinement     'CrysAlis PRO (Agilent, 2012)'
_computing_data_reduction     'CrysAlis PRO (Agilent, 2012)'
_computing_structure_solution     'SHELXS97 (Sheldrick, 2008)'
_computing_structure_refinement     'SHELXL97 (Sheldrick, 2008)'
_computing_molecular_graphics     'X-SEED (Barbour, 2001)'
_computing_publication_material     'publCIF (Westrip, 2010)'
loop_
    _atom_site_type_symbol
    _atom_site_label
    _atom_site_fract_x
    _atom_site_fract_y
    _atom_site_fract_z
    _atom_site_U_iso_or_equiv
    _atom_site_adp_type
    _atom_site_calc_flag
    _atom_site_refinement_flags
    _atom_site_occupancy
    _atom_site_symmetry_multiplicity
    _atom_site_disorder_assembly
    _atom_site_disorder_group
    Sn Sn1 0.25215(5) 0.41625(3) 0.86069(2) 0.01334(16) Uani d . 1 1 . .
    S S1 0.3130(2) 0.35874(10) 1.18988(10) 0.0267(4) Uani d . 1 1 . .
    N N1 0.2370(6) 0.4769(3) 0.7145(3) 0.0145(9) Uani d . 1 1 . .
    N N2 0.2613(7) 0.5696(3) 0.4491(3) 0.0160(10) Uani d . 1 1 . .
    N N3 0.2743(7) 0.3468(4) 1.0044(3) 0.0298(12) Uani d . 1 1 . .
    C C1 0.5262(7) 0.3660(4) 0.8426(4) 0.0176(11) Uani d . 1 1 . .
    H H1A 0.6000 0.4208 0.8204 0.026 Uiso calc R 1 1 . .
    H H1B 0.5216 0.3116 0.7991 0.026 Uiso calc R 1 1 . .
    H H1C 0.5835 0.3425 0.8999 0.026 Uiso calc R 1 1 . .
    C C2 0.0214(8) 0.3222(5) 0.8288(4) 0.0247(13) Uani d . 1 1 . .
    H H2A -0.0670 0.3561 0.7866 0.037 Uiso calc R 1 1 . .
    H H2B -0.0398 0.3060 0.8835 0.037 Uiso calc R 1 1 . .
    H H2C 0.0644 0.2609 0.8015 0.037 Uiso calc R 1 1 . .
    C C3 0.2037(8) 0.5581(4) 0.9169(4) 0.0219(12) Uani d . 1 1 . .
    H H3A 0.0925 0.5878 0.8865 0.033 Uiso calc R 1 1 . .
    H H3B 0.3113 0.6011 0.9092 0.033 Uiso calc R 1 1 . .
    H H3C 0.1851 0.5509 0.9807 0.033 Uiso calc R 1 1 . .
    C C4 0.2356(7) 0.4114(4) 0.6457(3) 0.0146(11) Uani d . 1 1 . .
    H H4 0.2297 0.3427 0.6592 0.018 Uiso calc R 1 1 . .
    C C5 0.2421(8) 0.4383(4) 0.5584(4) 0.0151(11) Uani d . 1 1 . .
    H H5 0.2408 0.3884 0.5135 0.018 Uiso calc R 1 1 . .
    C C6 0.2507(7) 0.5397(3) 0.5334(3) 0.0118(10) Uani d . 1 1 . .
    C C7 0.2515(8) 0.6078(4) 0.6063(4) 0.0159(11) Uani d . 1 1 . .
    H H7 0.2566 0.6771 0.5952 0.019 Uiso calc R 1 1 . .
    C C8 0.2448(8) 0.5743(3) 0.6913(4) 0.0152(11) Uani d . 1 1 . .
    H H8 0.2457 0.6221 0.7379 0.018 Uiso calc R 1 1 . .
    C C9 0.2689(9) 0.6754(4) 0.4273(4) 0.0232(12) Uani d . 1 1 . .
    H H9A 0.3785 0.7053 0.4590 0.035 Uiso calc R 1 1 . .
    H H9B 0.1563 0.7083 0.4458 0.035 Uiso calc R 1 1 . .
    H H9C 0.2771 0.6834 0.3627 0.035 Uiso calc R 1 1 . .
    C C10 0.2531(8) 0.4977(5) 0.3755(4) 0.0224(12) Uani d . 1 1 . .
    H H10A 0.3642 0.4556 0.3805 0.034 Uiso calc R 1 1 . .
    H H10B 0.2477 0.5331 0.3183 0.034 Uiso calc R 1 1 . .
    H H10C 0.1418 0.4563 0.3786 0.034 Uiso calc R 1 1 . .
    C C11 0.2906(7) 0.3530(4) 1.0821(4) 0.0171(11) Uani d . 1 1 . .
loop_
    _atom_site_aniso_label
    _atom_site_aniso_U_11
    _atom_site_aniso_U_22
    _atom_site_aniso_U_33
    _atom_site_aniso_U_12
    _atom_site_aniso_U_13
    _atom_site_aniso_U_23
    Sn1 0.0109(2) 0.0157(2) 0.0135(2) 0.00108(13) 0.00189(17) 0.00061(12)
    S1 0.0435(9) 0.0206(7) 0.0158(7) -0.0071(7) -0.0002(7) -0.0019(5)
    N1 0.017(2) 0.0109(19) 0.015(2) 0.0021(17) -0.0028(19) -0.0013(16)
    N2 0.020(3) 0.014(2) 0.014(2) -0.0016(18) 0.001(2) 0.0002(16)
    N3 0.031(3) 0.042(3) 0.017(3) 0.004(3) 0.009(2) 0.003(2)
    C1 0.004(2) 0.028(3) 0.020(3) -0.003(2) -0.001(2) 0.006(2)
    C2 0.014(3) 0.030(3) 0.030(3) -0.015(2) 0.003(2) 0.004(3)
    C3 0.021(3) 0.024(3) 0.022(3) 0.002(2) 0.008(3) -0.006(2)
    C4 0.016(3) 0.011(2) 0.017(3) 0.0000(18) 0.000(3) 0.0000(18)
    C5 0.015(3) 0.013(2) 0.017(3) 0.002(2) 0.001(2) -0.0027(19)
    C6 0.006(2) 0.013(2) 0.016(2) -0.0007(18) 0.001(2) -0.0023(19)
    C7 0.016(3) 0.012(2) 0.019(3) -0.003(2) 0.002(2) 0.000(2)
    C8 0.015(3) 0.012(2) 0.019(3) 0.0017(19) 0.000(2) -0.0031(18)
    C9 0.032(3) 0.020(3) 0.019(3) -0.003(2) 0.008(3) 0.004(2)
    C10 0.026(3) 0.027(3) 0.013(2) 0.004(2) 0.000(2) -0.001(2)
    C11 0.007(2) 0.018(2) 0.027(3) 0.000(2) 0.004(2) 0.008(2)
loop_
    _geom_bond_atom_site_label_1
    _geom_bond_atom_site_label_2
    _geom_bond_site_symmetry_2
    _geom_bond_distance
    _geom_bond_publ_flag
    Sn1 C2 . 2.120(5) ?
    Sn1 C1 . 2.121(5) ?
    Sn1 C3 . 2.126(5) ?
    Sn1 N1 . 2.333(4) ?
    Sn1 N3 . 2.344(5) ?
    S1 C11 . 1.614(6) ?
    N1 C4 . 1.357(6) ?
    N1 C8 . 1.359(6) ?
    N2 C6 . 1.333(6) ?
    N2 C9 . 1.464(6) ?
    N2 C10 . 1.466(7) ?
    N3 C11 . 1.164(7) ?
    C1 H1A . 0.9800 ?
    C1 H1B . 0.9800 ?
    C1 H1C . 0.9800 ?
    C2 H2A . 0.9800 ?
    C2 H2B . 0.9800 ?
    C2 H2C . 0.9800 ?
    C3 H3A . 0.9800 ?
    C3 H3B . 0.9800 ?
    C3 H3C . 0.9800 ?
    C4 C5 . 1.360(7) ?
    C4 H4 . 0.9500 ?
    C5 C6 . 1.419(6) ?
    C5 H5 . 0.9500 ?
    C6 C7 . 1.426(7) ?
    C7 C8 . 1.354(8) ?
    C7 H7 . 0.9500 ?
    C8 H8 . 0.9500 ?
    C9 H9A . 0.9800 ?
    C9 H9B . 0.9800 ?
    C9 H9C . 0.9800 ?
    C10 H10A . 0.9800 ?
    C10 H10B . 0.9800 ?
    C10 H10C . 0.9800 ?
loop_
    _geom_angle_atom_site_label_1
    _geom_angle_atom_site_label_2
    _geom_angle_atom_site_label_3
    _geom_angle_site_symmetry_1
    _geom_angle_site_symmetry_3
    _geom_angle
    _geom_angle_publ_flag
    C2 Sn1 C1 . . 120.2(2) ?
    C2 Sn1 C3 . . 118.7(2) ?
    C1 Sn1 C3 . . 121.1(2) ?
    C2 Sn1 N1 . . 90.6(2) ?
    C1 Sn1 N1 . . 88.74(18) ?
    C3 Sn1 N1 . . 93.30(18) ?
    C2 Sn1 N3 . . 88.5(2) ?
    C1 Sn1 N3 . . 89.0(2) ?
    C3 Sn1 N3 . . 89.9(2) ?
    N1 Sn1 N3 . . 176.70(16) ?
    C4 N1 C8 . . 115.5(5) ?
    C4 N1 Sn1 . . 118.9(3) ?
    C8 N1 Sn1 . . 125.4(3) ?
    C6 N2 C9 . . 120.7(4) ?
    C6 N2 C10 . . 120.7(4) ?
    C9 N2 C10 . . 118.4(5) ?
    C11 N3 Sn1 . . 152.3(5) ?
    Sn1 C1 H1A . . 109.5 ?
    Sn1 C1 H1B . . 109.5 ?
    H1A C1 H1B . . 109.5 ?
    Sn1 C1 H1C . . 109.5 ?
    H1A C1 H1C . . 109.5 ?
    H1B C1 H1C . . 109.5 ?
    Sn1 C2 H2A . . 109.5 ?
    Sn1 C2 H2B . . 109.5 ?
    H2A C2 H2B . . 109.5 ?
    Sn1 C2 H2C . . 109.5 ?
    H2A C2 H2C . . 109.5 ?
    H2B C2 H2C . . 109.5 ?
    Sn1 C3 H3A . . 109.5 ?
    Sn1 C3 H3B . . 109.5 ?
    H3A C3 H3B . . 109.5 ?
    Sn1 C3 H3C . . 109.5 ?
    H3A C3 H3C . . 109.5 ?
    H3B C3 H3C . . 109.5 ?
    N1 C4 C5 . . 124.0(4) ?
    N1 C4 H4 . . 118.0 ?
    C5 C4 H4 . . 118.0 ?
    C4 C5 C6 . . 120.9(5) ?
    C4 C5 H5 . . 119.5 ?
    C6 C5 H5 . . 119.5 ?
    N2 C6 C5 . . 123.2(4) ?
    N2 C6 C7 . . 122.2(5) ?
    C5 C6 C7 . . 114.6(5) ?
    C8 C7 C6 . . 120.4(5) ?
    C8 C7 H7 . . 119.8 ?
    C6 C7 H7 . . 119.8 ?
    C7 C8 N1 . . 124.6(5) ?
    C7 C8 H8 . . 117.7 ?
    N1 C8 H8 . . 117.7 ?
    N2 C9 H9A . . 109.5 ?
    N2 C9 H9B . . 109.5 ?
    H9A C9 H9B . . 109.5 ?
    N2 C9 H9C . . 109.5 ?
    H9A C9 H9C . . 109.5 ?
    H9B C9 H9C . . 109.5 ?
    N2 C10 H10A . . 109.5 ?
    N2 C10 H10B . . 109.5 ?
    H10A C10 H10B . . 109.5 ?
    N2 C10 H10C . . 109.5 ?
    H10A C10 H10C . . 109.5 ?
    H10B C10 H10C . . 109.5 ?
    N3 C11 S1 . . 178.7(5) ?
loop_
    _geom_torsion_atom_site_label_1
    _geom_torsion_atom_site_label_2
    _geom_torsion_atom_site_label_3
    _geom_torsion_atom_site_label_4
    _geom_torsion_site_symmetry_1
    _geom_torsion_site_symmetry_2
    _geom_torsion_site_symmetry_3
    _geom_torsion_site_symmetry_4
    _geom_torsion
    _geom_torsion_publ_flag
    C2 Sn1 N1 C4 . . . . -52.6(4) ?
    C1 Sn1 N1 C4 . . . . 67.6(4) ?
    C3 Sn1 N1 C4 . . . . -171.4(4) ?
    C2 Sn1 N1 C8 . . . . 133.2(5) ?
    C1 Sn1 N1 C8 . . . . -106.6(5) ?
    C3 Sn1 N1 C8 . . . . 14.4(5) ?
    C2 Sn1 N3 C11 . . . . -133.1(10) ?
    C1 Sn1 N3 C11 . . . . 106.7(10) ?
    C3 Sn1 N3 C11 . . . . -14.4(10) ?
    C8 N1 C4 C5 . . . . 0.3(8) ?
    Sn1 N1 C4 C5 . . . . -174.5(4) ?
    N1 C4 C5 C6 . . . . -0.1(9) ?
    C9 N2 C6 C5 . . . . 179.7(5) ?
    C10 N2 C6 C5 . . . . 3.8(8) ?
    C9 N2 C6 C7 . . . . -1.8(8) ?
    C10 N2 C6 C7 . . . . -177.7(5) ?
    C4 C5 C6 N2 . . . . 178.5(5) ?
    C4 C5 C6 C7 . . . . -0.1(8) ?
    N2 C6 C7 C8 . . . . -178.4(5) ?
    C5 C6 C7 C8 . . . . 0.2(8) ?
    C6 C7 C8 N1 . . . . -0.1(9) ?
    C4 N1 C8 C7 . . . . -0.2(8) ?
    Sn1 N1 C8 C7 . . . . 174.2(5) ?
