# Supplementary material for: [4-(Dimethyl­amino)­pyridine-κN 1]tri­methyl(thio­cyanato-κN)tin(IV)
Source: Acta Crystallogr Sect E Struct Rep Online. 2012 May 26;68(Pt 6):m790. doi: 10.1107/S1600536812022064 (PMC3379119; doi:10.1107/S1600536812022064)
Supplement: Supplementary file 2 [file e-68-0m790-Isup2.hkl]

# 
# h,k,l, Fc-squared, Fo-squared, sigma(Fo-squared) and status flag 
# 
data_I
_shelx_title '  P21/c 100% overlap  peak 1.08 Sn1 hole 0.95 H1a' 
_shelx_refln_list_code          4 
_shelx_F_calc_maximum      283.04 
_exptl_crystal_F_000       688.00 
_reflns_d_resolution_high  0.7657 
 
loop_ 
 _symmetry_equiv_pos_as_xyz 
 'x, y, z' 
 '-x, y+1/2, -z+1/2' 
 '-x, -y, -z' 
 'x, -y-1/2, z-1/2' 
 
_cell_length_a     7.2026 
_cell_length_b    13.4736 
_cell_length_c    14.9785 
_cell_angle_alpha  90.000 
_cell_angle_beta   93.792 
_cell_angle_gamma  90.000 
 
_shelx_F_squared_multiplier     1.000 
 
loop_ 
 _refln_index_h 
 _refln_index_k 
 _refln_index_l 
 _refln_F_squared_calc 
 _refln_F_squared_meas 
 _refln_F_squared_sigma 
 _refln_observed_status 
   0   0  -2      418.22      470.98      9.56 o 
   0   0   4    39767.68    45681.82     98.45 o 
   0   0   6    10836.96    12513.43     54.89 o 
   0   0   8     1645.31     1812.06     23.56 o 
   0   0 -10     4019.60     2077.00     31.32 o 
   0   0  12     2461.72     2639.86     41.87 o 
   0   0 -14     6395.19     6914.54     84.20 o 
   0   0  16      877.29      880.84     34.56 o 
   0   0  18     4946.12     4962.89    114.69 o 
   0   1   2     3000.41     3500.80     21.31 o 
   0  -1  -3    20663.62    23391.32     46.51 o 
   0   1   4     4412.38     4837.49     21.40 o 
   0   1   5      610.39      674.00      8.78 o 
   0  -1  -6    11164.25    13401.48     41.17 o 
   0  -1  -7    17077.35    20374.80     55.12 o 
   0  -1   8     2801.55     3040.92     23.08 o 
   0  -1   9       30.22       22.82      6.40 o 
   0  -1  10     2974.83     3395.59     28.77 o 
   0   1  11     1309.79     1137.73     18.47 o 
   0  -1 -12     2043.56     2349.36     27.71 o 
   0  -1  13     1714.20     1881.67     28.15 o 
   0  -1 -14        7.09       15.88     14.59 o 
   0   1  15     3279.11     3429.56     45.44 o 
   0  -1 -16      328.04      331.12     18.50 o 
   0  -1  17     1650.34     1690.63     40.37 o 
   0  -1 -18      154.23      152.41     24.33 o 
   0  -1 -19     1675.53     1813.97     58.49 o 
   0   2   0    29895.62    34359.64    116.16 o 
   0   2  -1    10529.83    12033.25     48.63 o 
   0   2   2        3.00       10.44      2.48 o 
   0  -2   3     8052.26     9239.28     30.61 o 
   0  -2   4     6440.79     7185.01     23.60 o 
   0   2   5    17643.40    20047.86     41.41 o 
   0  -2   6      361.44      325.08      6.68 o 
   0   2  -7      110.19      107.26      4.54 o 
   0  -2   8     2695.31     1873.56     17.88 o 
   0   2   9    23818.85     5842.89     34.42 o 
   0  -2  10     2834.56     3063.79     26.19 o 
   0  -2 -11     4058.31     4476.62     34.79 o 
   0  -2  12     2553.58     2054.55     26.49 o 
   0  -2 -13     9737.73    10227.07     60.84 o 
   0  -2 -14     1652.77     1710.58     28.87 o 
   0   2 -15     2715.30     2823.68     44.02 o 
   0  -2 -16        0.13      -13.10     23.02 o 
   0  -2  17      260.43      242.14     20.27 o 
   0  -2 -18      790.55      783.51     33.21 o 
   0   2 -19      625.80      587.32     43.32 o 
   0   3  -1     7045.37     8420.31     32.25 o 
   0   3  -2    16423.12    18675.23     64.19 o 
   0   3  -3     4699.61     5552.12     33.26 o 
   0   3   4     5111.25     5896.61     27.34 o 
   0  -3   5     6421.47     7730.17     27.82 o 
   0   3  -6    23100.70    26259.01     54.33 o 
   0  -3   7        1.98       13.16      5.30 o 
   0  -3   8     7278.41     7602.94     37.12 o 
   0  -3  -9        1.35       20.23      5.93 o 
   0  -3  10     7127.16     7882.33     42.11 o 
   0  -3 -11      231.72      234.18      9.14 o 
   0   3  12     5036.10     5443.68     41.07 o 
   0  -3  13      443.40      424.90     13.11 o 
   0  -3  14      251.53      261.07     17.07 o 
   0  -3  15      126.00      151.55     15.86 o 
   0   3 -16     3813.89     4116.13     58.15 o 
   0  -3  17       25.03       15.49     24.52 o 
   0   3  18       27.50        7.25     51.61 o 
   0   3 -19       11.42       20.60     59.26 o 
   0   4   0    32520.53    37243.42    117.95 o 
   0  -4  -1     9692.76    10995.93     39.88 o 
   0  -4  -2      640.89      661.08     10.33 o 
   0  -4  -3     2254.77     2690.27     24.84 o 
   0  -4  -4     8332.40     9553.65     48.18 o 
   0   4  -5    10643.20    11972.21     51.05 o 
   0  -4   6     4564.92     5090.73     25.07 o 
   0  -4   7       15.98       19.43      3.44 o 
   0  -4   8      341.42      356.36      8.10 o 
   0  -4   9    10508.22    11414.71     54.08 o 
   0  -4  10      421.52      476.32     13.90 o 
   0  -4  11      348.71      313.85     14.89 o 
   0   4 -12       11.48        5.46     12.17 o 
   0   4 -13     8095.48     8431.03     72.54 o 
   0  -4  14      957.55     1004.16     27.87 o 
   0  -4 -15      749.91      763.31     25.98 o 
   0   4  16      351.92      339.93     20.76 o 
   0  -4  17     1593.02     1654.24     49.13 o 
   0   4  18     1575.50     1711.60     66.90 o 
   0  -4 -19     1511.22     1571.25     75.60 o 
   0  -5   1     7701.90     8546.42     41.82 o 
   0  -5  -2     5779.30     6338.76     34.64 o 
   0   5  -3    13886.18    15545.16     51.55 o 
   0  -5  -4     3085.75     3524.03     32.21 o 
   0  -5   5     1503.68     1516.85     22.00 o 
   0   5  -6     1153.32     1300.34     19.10 o 
   0   5  -7     8807.87     9701.60     45.55 o 
   0   5   8      995.39      991.40     15.56 o 
   0  -5   9       50.76       43.99      6.91 o 
   0  -5 -10      447.87      438.35     14.27 o 
   0  -5  11     6775.02     7410.93     59.54 o 
   0  -5 -12       13.50       -0.28     14.25 o 
   0  -5 -13      749.63      743.26     23.99 o 
   0  -5 -14      724.28      756.44     25.50 o 
   0   5  15     3375.01     3468.05     65.81 o 
   0  -5 -16     2182.01     2261.15     55.55 o 
   0  -5 -17     1632.85     1600.32     49.32 o 
   0  -5 -18      230.89      299.97     36.26 o 
   0  -6   0    12084.38    13453.99     87.34 o 
   0  -6  -1     1811.78     2088.53     24.25 o 
   0  -6  -2       27.84       22.88      4.52 o 
   0  -6  -3       73.34       77.86      4.73 o 
   0  -6   4    17407.51    17765.46     57.36 o 
   0   6   5      202.84      249.39     10.54 o 
   0   6  -6     2022.66     1843.82     25.58 o 
   0   6   7      197.16      156.15      8.99 o 
   0   6   8     7353.00     8012.97     55.84 o 
   0   6  -9     1384.65     1370.58     23.10 o 
   0   6  10    10275.74    11157.52     89.71 o 
   0  -6 -11      146.10      139.55     16.32 o 
   0  -6  12     2426.90     2560.76     52.15 o 
   0   6  13       17.95       13.85     21.44 o 
   0  -6 -14     4415.12     4729.86     83.67 o 
   0   6 -15      376.94      359.47     27.98 o 
   0  -6 -16        0.80      -20.21     34.47 o 
   0  -6 -17       80.80       92.15     33.74 o 
   0   6  18     2659.83     2504.06     72.16 o 
   0   7   1      437.36      337.12     11.30 o 
   0  -7   2     6080.61     1917.58     25.14 o 
   0  -7  -3     6029.29     2396.15     23.84 o 
   0   7  -4       78.82       69.04      6.09 o 
   0  -7   5     6209.72     6606.50     52.32 o 
   0  -7  -6     1784.76     2134.56     29.63 o 
   0   7  -7    11085.21    12210.76     77.36 o 
   0   7  -8       65.71       64.07      9.25 o 
   0  -7  -9      873.32      913.88     21.93 o 
   0  -7  10      562.31      505.59     15.13 o 
   0  -7  11     8525.00     9013.48     87.16 o 
   0   7 -12     2090.02     2093.76     54.53 o 
   0   7 -13     1462.93     1511.34     48.48 o 
   0  -7  14      118.08      121.59     22.44 o 
   0   7 -15     1131.27     1037.28     43.96 o 
   0  -7 -16     1303.40     1263.31     49.64 o 
   0  -7  17     1422.98     1538.23     58.14 o 
   0  -8   0     4517.20     5175.73     63.17 o 
   0  -8   1     8111.06     8558.55     57.94 o 
   0  -8  -2      711.27      810.75     18.34 o 
   0   8  -3     4029.64     2297.25     26.49 o 
   0  -8  -4     2062.75     2150.38     22.89 o 
   0   8  -5     7975.40     8680.08     65.15 o 
   0  -8   6       50.21       28.69     11.17 o 
   0  -8   7       95.06      100.65     10.49 o 
   0   8  -8      334.40      347.58     14.89 o 
   0   8   9     6682.17     6932.11     62.09 o 
   0  -8  10     3212.97     3307.28     44.65 o 
   0  -8 -11      120.07      112.57     17.74 o 
   0  -8 -12      191.84      181.64     21.42 o 
   0   8  13     3185.01     3222.87     71.20 o 
   0  -8  14     1410.98     1521.82     51.70 o 
   0   8  15      579.14      490.32     33.40 o 
   0  -8 -16        4.89       14.89     45.10 o 
   0  -8  17     2632.07     2602.22     75.25 o 
   0  -9  -1       14.85       21.37      9.02 o 
   0  -9  -2    14611.84     5775.62     48.13 o 
   0   9  -3      234.53      232.28     11.21 o 
   0   9   4     7400.67     2792.44     29.38 o 
   0   9  -5        7.86        6.44      4.80 o 
   0  -9  -6     3403.78     3527.54     53.88 o 
   0   9   7      107.55       98.05     13.57 o 
   0   9   8     1037.82     1124.42     29.58 o 
   0   9  -9      617.40      655.75     23.96 o 
   0  -9 -10     1246.74     1246.17     33.14 o 
   0   9 -11      290.24      233.00     23.34 o 
   0   9 -12      927.09      949.08     37.20 o 
   0   9 -13        1.99       18.28     33.90 o 
   0  -9 -14     1018.52     1012.52     45.49 o 
   0   9  15        2.54       -8.01     42.48 o 
   0   9  16     3907.93     4009.46     88.75 o 
   0 -10   0      248.45      298.20     22.68 o 
   0  10   1     6467.78     1269.15     25.46 o 
   0 -10  -2      238.44      233.37     13.74 o 
   0 -10  -3     4574.56     4782.01     45.83 o 
   0 -10  -4     4576.00     4703.00     44.26 o 
   0 -10   5     4898.39     4849.16     49.94 o 
   0  10  -6      262.53      215.03     19.38 o 
   0  10   7       12.14       -4.30     25.30 o 
   0  10   8     4526.49     4878.51     68.14 o 
   0 -10   9     4582.05     4980.57     68.77 o 
   0  10 -10     1912.29     1967.52     54.84 o 
   0 -10  11      373.20      338.04     28.22 o 
   0  10  12      605.07      603.69     31.59 o 
   0 -10 -13     2515.87     2467.83     67.08 o 
   0 -10 -14     1034.48     1024.08     46.89 o 
   0 -10 -15       98.43       77.17     35.31 o 
   0  10  16       36.52       75.66     61.64 o 
   0  11  -1      779.37      764.50     23.88 o 
   0  11  -2      427.83      434.00     17.30 o 
   0 -11  -3     1320.21     1328.65     26.49 o 
   0  11  -4     1965.11     1956.85     29.59 o 
   0  11  -5      904.36      850.25     23.75 o 
   0 -11  -6     1343.84     1351.10     43.56 o 
   0 -11   7     6048.62     6284.68     91.66 o 
   0  11  -8      448.86      393.83     27.65 o 
   0 -11   9        0.72      -27.06     27.06 o 
   0  11  10      933.24     1045.68     43.29 o 
   0  11 -11     5775.68     5863.90     98.85 o 
   0  11 -12      649.44      743.51     39.71 o 
   0 -11 -13      487.69      422.87     33.81 o 
   0 -11 -14       27.00       36.49     42.00 o 
   0  11  15      508.80      474.85     43.07 o 
   0  12   0     8482.17     9565.70    130.61 o 
   0  12  -1     1027.33      661.46     28.15 o 
   0  12   2      177.10      145.07     13.65 o 
   0 -12   3      308.02      311.18     16.18 o 
   0 -12  -4     7426.16     8092.97     76.99 o 
   0  12  -5      116.13      102.06     12.61 o 
   0 -12   6     1528.66     1451.56     41.73 o 
   0  12  -7      230.85      222.18     24.04 o 
   0  12   8     3348.53     3634.73     75.16 o 
   0 -12  -9      764.24      801.56     39.15 o 
   0 -12 -10     3034.44     2969.89     72.24 o 
   0 -12  11       66.93       57.48     40.95 o 
   0 -12 -12      676.90      630.69     39.25 o 
   0  12 -13       18.15       30.74     39.21 o 
   0 -12  14     3629.21     3835.85    104.83 o 
   0 -13  -1     2548.87     2735.56     58.11 o 
   0 -13  -2     2996.50     3163.38     50.49 o 
   0 -13  -3     2702.91     2818.77     49.68 o 
   0  13   4      140.13      145.67     15.08 o 
   0  13   5      180.38      193.09     22.37 o 
   0 -13   6      381.62      343.81     27.85 o 
   0  13  -7     2588.33     2613.34     65.75 o 
   0 -13  -8      400.78      390.14     31.18 o 
   0  13  -9       86.22       35.26     32.39 o 
   0 -13 -10       16.19        8.57     51.92 o 
   0  13 -11     1207.82     1118.88     49.14 o 
   0  13 -12       56.27       42.90     45.50 o 
   0  13  13      197.48      214.26     47.74 o 
   0 -14   0     3372.57     3851.11     92.73 o 
   0  14  -1     3262.36     3364.83     67.35 o 
   0  14  -2      246.67      275.77     23.00 o 
   0 -14   3      698.93      758.50     31.76 o 
   0  14   4      952.40     1005.05     39.34 o 
   0 -14   5     3420.25     3559.06     75.96 o 
   0 -14   6      689.89      723.02     39.03 o 
   0 -14  -7      104.41      128.41     27.09 o 
   0  14   8        2.66       -7.96     32.50 o 
   0 -14   9     2481.07     2571.25     70.16 o 
   0  14  10      140.31      102.78     36.74 o 
   0 -14 -11       37.88       12.49     63.52 o 
   0  15   1       26.82        0.70     26.52 o 
   0  15  -2     2198.61     2278.28     63.54 o 
   0  15   3      159.83      156.22     25.28 o 
   0 -15   4       62.72       71.37     36.49 o 
   0 -15  -5       37.68       41.58     32.06 o 
   0 -15   6     3280.37     3323.83     78.12 o 
   0  15  -7       27.99       41.71     39.02 o 
   0  15  -8     1322.29     1254.19     52.70 o 
   0  15  -9       25.65       47.51     48.89 o 
   0 -15  10      787.18      844.05     54.41 o 
   0  16   0      779.16      815.42     45.12 o 
   0  16   1      762.19      801.43     38.21 o 
   0 -16  -2       97.79       94.81     27.27 o 
   0 -16  -3     1081.96     1125.09     49.36 o 
   0 -16   4      510.51      503.22     40.44 o 
   0  16  -5     1416.53     1356.06     60.23 o 
   0 -16   6      441.62      441.80     47.18 o 
   0  16   7      374.99      355.78     46.57 o 
   0 -16  -8      818.46      740.72     59.15 o 
   0  17   1     1680.36     1693.53     60.78 o 
   0 -17   2      253.01      252.85     29.95 o 
   0 -17  -3     1629.67     1803.25     68.46 o 
   0 -17  -4      161.22      120.71     50.07 o 
   0  17   5      234.09      255.96     54.22 o 
   1   0 -18       37.47      -10.45     47.20 o 
   1   0 -16     3882.24     4075.24     72.97 o 
   1   0 -14      294.35      218.38     20.41 o 
   1   0 -12    14157.22    15700.15    100.58 o 
  -1   0  10     5405.94     6189.25     57.31 o 
   1   0  -8     8472.41     9894.23     64.16 o 
   1   0  -6    33304.67    38947.21    109.20 o 
  -1   0   4      377.22      482.23     20.85 o 
   1   0  -4      877.46     1042.59     18.77 o 
   1   0  -2     6324.51     6928.69     90.56 o 
  -1   0   2    13084.52    14633.19    137.49 o 
  -1   0   0      322.00      376.36      9.96 o 
  -1   0  -2     7074.20     7744.47     50.06 o 
  -1   0  -2    13117.81    14743.58    139.27 o 
   1   0   4      523.49      629.80     19.60 o 
  -1   0  -4      883.96     1096.19     23.85 o 
  -1   0  -6    18970.27    22006.56    245.37 o 
   1   0   6    33473.14    39724.43    142.39 o 
  -1   0  -8     8528.78    10079.39     65.29 o 
  -1   0 -10     5378.68     6337.95     67.80 o 
  -1   0 -12    14134.53    15785.12    115.05 o 
   1   0  14      294.98      259.03     20.38 o 
   1   0  16     3848.22     4054.48    101.20 o 
   1   0  18       38.18       14.68     46.03 o 
  -1   1  19     1716.85     2053.13    108.67 o 
   1  -1 -18     1448.38     1541.37     60.26 o 
   1   1 -17      653.52      591.83     30.00 o 
   1   1 -16      342.46      329.24     20.53 o 
   1  -1 -15     3040.31     3207.58     41.92 o 
   1   1 -14     1868.98     1972.55     30.63 o 
   1   1 -13     5348.33     5895.54     45.27 o 
  -1   1  12      464.12      457.96     15.32 o 
  -1   1  11      293.61      285.43     11.12 o 
  -1   1  10      734.62      810.06     15.78 o 
  -1  -1   9    12823.18    14584.90     58.28 o 
  -1   1   8     1868.85     2074.86     21.16 o 
  -1  -1   7      748.67      808.80     12.77 o 
   1  -1  -6     5578.58     6380.41     77.88 o 
  -1  -1   6     7728.23     9178.14     38.89 o 
   1   1  -5     4615.58     4931.38     46.58 o 
   1   1  -5    11760.13    13035.39     43.88 o 
   1  -1  -4     2756.05     3013.09     22.62 o 
   1   1  -4     3628.70     4035.02     28.43 o 
  -1   1   3     1448.89     1610.38     17.09 o 
  -1  -1   3     5629.32     6360.82     75.26 o 
   1   1  -2      445.90      487.50     10.78 o 
  -1  -1   2     2065.35     2304.11     41.22 o 
  -1   1   1    11547.99    12744.41     47.01 o 
  -1  -1   1    20136.85    23084.96    111.02 o 
   1   1   0     6780.65     7766.20     39.49 o 
  -1  -1   0    13260.16    15930.43    105.25 o 
   1   1   1     8988.06    10386.81     45.62 o 
  -1  -1  -1    20023.15    24347.63    159.51 o 
  -1   1  -2     1694.72     1864.35     15.88 o 
  -1  -1  -2     2120.81     2458.20     59.86 o 
   1  -1   3     4374.73     4879.02     29.93 o 
  -1   1  -3     5759.27     6425.11     35.98 o 
  -1  -1  -4      913.20      941.70     15.69 o 
  -1   1  -4     3546.85     3927.31     32.32 o 
   1  -1   5     7476.61     8182.40     92.72 o 
  -1   1  -5    11887.20    13125.54     45.87 o 
   1  -1   6     2249.56     2859.44     87.51 o 
  -1  -1  -6     7580.38     9016.21     37.47 o 
   1  -1   7      755.50      805.97     12.43 o 
   1  -1   8     1880.15     2018.52     20.40 o 
  -1   1  -9    12843.52    14586.92     52.29 o 
   1  -1  10      713.35      654.97     13.45 o 
   1   1  11      297.30      295.92     10.68 o 
  -1  -1 -12      483.86      529.03     16.27 o 
  -1   1 -13     5332.17     6014.72     47.37 o 
   1  -1  14     1891.32     2007.37     34.48 o 
  -1  -1 -15     3018.10     3205.82     54.11 o 
  -1  -1 -16      343.38      369.79     28.05 o 
  -1   1 -17      656.76      544.96     30.14 o 
  -1   1 -18     1469.23     1611.93     48.47 o 
   1   1  19     1712.66     1748.14     57.15 o 
   1  -2 -19     1519.83     1584.75     98.92 o 
   1  -2 -18       56.91       92.01     42.28 o 
  -1  -2  17      860.80      932.35     37.62 o 
   1  -2 -16     1059.98     1078.59     31.90 o 
   1  -2 -15     4486.13     4996.60     53.29 o 
  -1  -2  14      288.96      264.82     15.67 o 
  -1   2  13       25.89       31.55     12.03 o 
   1  -2 -12     1148.40     1257.62     21.06 o 
  -1  -2  11     2563.02     2880.51     28.83 o 
   1   2 -10      835.39      904.45     15.89 o 
   1   2  -9      282.33      313.04      9.90 o 
  -1  -2   8     1543.44     1709.56     18.18 o 
  -1   2   7     8055.94     8879.69     34.86 o 
   1  -2  -6     4149.73     4769.30    104.88 o 
  -1  -2   6     9280.34    10840.25     37.85 o 
  -1  -2   5        0.72        3.25      3.40 o 
  -1   2   5        5.12        9.47      5.47 o 
   1   2  -4      188.30      212.34      6.01 o 
  -1   2   4      239.34      279.13     13.68 o 
   1   2  -3    11532.56    12803.26     49.86 o 
  -1   2   3    18338.90    20585.12    131.95 o 
  -1   2   2     3291.03     3572.59     22.06 o 
  -1  -2   2     7692.01     8618.21    115.58 o 
   1   2  -1    17854.63    19859.88     45.22 o 
  -1  -2   1    30025.76    34684.30    227.67 o 
  -1  -2   0        2.56        6.15      2.54 o 
  -1  -2   0        5.00       -0.26     11.84 o 
   1   2   1    12736.81    14539.77     57.04 o 
  -1   2  -2     4605.52     5205.44     39.86 o 
  -1  -2  -2     7750.39     8692.16     85.09 o 
   1  -2   3     7122.69     8029.36     63.39 o 
   1  -2   3    18143.04    20001.85     68.18 o 
  -1   2  -4       53.41       65.97      7.53 o 
  -1  -2  -4      233.35      268.14     10.02 o 
   1  -2   5        4.61        3.80      5.77 o 
  -1  -2  -5        5.29        8.84      5.83 o 
  -1   2  -6     5369.08     6176.31    113.76 o 
   1  -2   6     9334.50    11125.76     53.10 o 
   1  -2   7     7947.60     9012.25     43.85 o 
  -1   2  -8     1540.12     1733.15     21.88 o 
  -1   2  -9      277.65      320.13     12.09 o 
  -1  -2 -10      845.74      602.00     15.41 o 
  -1  -2 -11     2599.17     1336.56     28.52 o 
  -1  -2 -12     1148.36     1292.39     35.93 o 
  -1   2 -13       25.60       22.79     17.14 o 
   1   2  14      284.83      258.05     20.81 o 
  -1   2 -15     4537.99     5210.04     61.29 o 
   1  -2  16     1059.08     1106.17     33.69 o 
  -1  -2 -17      880.25      907.43     36.34 o 
  -1  -2 -18       55.29       62.11     31.14 o 
   1   2  19     1515.71     1570.43     70.06 o 
   1  -3 -18     3727.53     3936.04     98.11 o 
  -1  -3  17      301.01      337.89     34.62 o 
  -1   3  16      313.84      267.85     23.00 o 
   1   3 -15       45.78       21.35     19.66 o 
  -1   3  14     8688.33     8947.95     66.05 o 
  -1   3  13       15.95       17.80     12.66 o 
   1  -3 -12     1777.99     1849.55     26.13 o 
  -1  -3  11       86.08       69.46      9.22 o 
   1  -3 -10     7510.24     8181.39     48.95 o 
  -1  -3   9     1878.76     2102.63     21.82 o 
   1   3  -8     9038.33    10182.21     45.25 o 
   1  -3  -7     1787.35     1980.19     19.21 o 
   1  -3  -6     5474.02     6235.56     71.50 o 
  -1  -3   6     8677.07    10030.22     44.66 o 
   1   3  -5      615.02      748.14     18.21 o 
  -1  -3   5     1635.21     1889.72     18.98 o 
   1  -3  -4    10764.62    11574.45     47.48 o 
   1   3  -4    21377.97    23209.15    102.55 o 
  -1   3   3       12.42       11.39      3.04 o 
  -1  -3   3       73.27       76.17     10.63 o 
  -1  -3   2     2621.52     2987.29     20.85 o 
  -1   3   2     3262.89     3812.72     82.66 o 
  -1  -3   1     1069.88     1259.37     16.05 o 
   1  -3   0    13934.86    15393.96     61.69 o 
  -1  -3  -1     2690.31     3138.80     37.00 o 
  -1   3  -1     3712.67     4511.61     61.67 o 
   1  -3   2      671.17      756.06     13.17 o 
  -1   3  -2     3176.27     3689.95     60.34 o 
   1  -3   3       63.69       50.77      4.34 o 
  -1   3  -3       75.55       66.37     11.19 o 
   1  -3   4    11106.65    12037.56     78.81 o 
   1  -3   4    21393.17    23722.76    125.04 o 
   1  -3   5     1067.61     1249.28     36.46 o 
   1  -3   5     1655.31     1945.96     24.98 o 
  -1   3  -6     3351.93     3960.01     58.69 o 
  -1  -3  -6     8582.82    10049.30     55.33 o 
  -1  -3  -7     1776.76     2012.59     22.66 o 
   1  -3   8     9086.77    10584.10     52.42 o 
  -1  -3  -9     1879.39     2163.84     24.97 o 
   1   3  10     7494.88     4165.58     38.00 o 
  -1   3 -11       89.97       88.65     11.89 o 
  -1  -3 -12     1801.43     1299.08     30.65 o 
  -1   3 -13       15.24       25.97     15.49 o 
  -1   3 -14     8730.23     9324.60     84.29 o 
  -1  -3 -15       47.89       52.98     20.25 o 
   1  -3  16      313.90      286.43     22.63 o 
  -1  -3 -17      295.59      300.63     27.17 o 
   1   3  18     3738.72     4099.09    100.33 o 
   1  -4 -18      238.03      223.43     45.34 o 
  -1   4  17     1250.34     1318.39     53.33 o 
  -1  -4  16      839.42      811.55     36.02 o 
   1  -4 -15     1223.84     1427.24     38.06 o 
  -1   4  14        4.41        6.77     15.41 o 
  -1  -4  13       35.15       18.52     12.68 o 
  -1   4  12     4643.16     5090.02     43.75 o 
  -1   4  11     9566.11    10519.63     59.55 o 
  -1  -4  10     2320.09     2546.84     27.04 o 
   1  -4  -9       95.08       87.91      8.30 o 
  -1   4   8     1952.35     2124.74     21.09 o 
  -1   4   7    14817.37    16210.76     53.59 o 
   1   4  -6      595.25      548.62     20.15 o 
   1   4  -6     2327.84     2159.53     19.79 o 
   1   4  -5      245.27      263.54     19.59 o 
   1   4  -5      995.27      998.40     14.79 o 
   1  -4  -4        6.15       11.73      5.80 o 
  -1   4   4       53.61       56.96      8.98 o 
  -1  -4   3     5468.92     5973.36     42.84 o 
  -1  -4   3    10112.53    10751.05     56.02 o 
  -1  -4   2        7.21       15.56      3.67 o 
  -1   4   2      204.10      223.68     10.17 o 
   1   4  -1      210.34      211.15      8.99 o 
  -1  -4   1     2249.15     2493.33     34.36 o 
  -1  -4   0      727.36      870.12     21.02 o 
  -1   4   0     1422.43     1708.41     37.06 o 
   1  -4   1     2133.57     2370.58     41.55 o 
   1   4   1     2334.57     2632.57     41.51 o 
  -1   4  -2      206.05      210.08     12.55 o 
  -1  -4  -2      212.94      221.47     11.82 o 
  -1   4  -3     4859.43     5364.95     52.53 o 
  -1   4  -3    10085.46    11383.84     87.20 o 
  -1   4  -4       49.67       41.20      5.67 o 
  -1   4  -4       55.54       60.54     11.65 o 
  -1  -4  -5      784.86      781.62     13.73 o 
  -1   4  -5     1019.23     1054.36     22.05 o 
  -1  -4  -6     2381.93     2304.09     26.11 o 
   1  -4   7    14909.51    16622.94     65.23 o 
  -1  -4  -8     1994.32     2208.08     25.29 o 
   1  -4   9       99.50       89.82      9.08 o 
   1  -4  10     2297.09     1499.70     25.28 o 
  -1  -4 -11     9552.92    10902.87     76.35 o 
  -1  -4 -12     4659.01     5091.20     59.18 o 
  -1   4 -13       36.44       32.96     15.08 o 
  -1  -4 -14        4.51       28.14     18.82 o 
   1   4  15     1211.36     1427.14     39.23 o 
  -1  -4 -16      831.51      858.49     33.53 o 
   1  -4  17     1237.69     1243.16     46.31 o 
  -1  -4 -18      232.60      197.44     40.32 o 
   1  -5 -18      108.79       38.58     43.49 o 
   1  -5 -17     2119.56     2119.96     66.91 o 
  -1   5  16      125.74      101.63     31.00 o 
   1  -5 -15     1107.33     1102.51     40.45 o 
   1  -5 -14     2770.22     2901.67     49.00 o 
   1  -5 -13     4490.45     4736.81     47.82 o 
  -1  -5  12      841.00      975.62     21.46 o 
   1   5 -11      430.12      462.23     15.88 o 
  -1   5  10     4445.55     4845.63     38.04 o 
   1  -5  -9    10223.59    10866.02     52.53 o 
  -1   5   8     5434.45     6385.70     45.26 o 
   1   5  -7      579.28      625.88     43.81 o 
  -1   5   7     1670.99     1921.77     24.82 o 
   1  -5  -6      113.33      138.09     15.57 o 
  -1  -5   6      180.58      184.70     11.08 o 
   1   5  -5     7895.20     8897.64     88.78 o 
   1  -5  -5    16896.67    19144.24     81.80 o 
   1   5  -4     3219.97     3687.41     49.88 o 
  -1  -5   4     7578.91     8731.96     60.65 o 
  -1   5   3     3667.25     4022.92     29.89 o 
  -1   5   3    11038.72    12122.09     57.92 o 
   1   5  -2      987.78     1162.63     20.90 o 
  -1  -5   2     1067.04     1291.19     21.66 o 
   1   5  -1     9114.31    10286.80     68.21 o 
   1  -5  -1    14785.04    16996.95     88.99 o 
   1  -5   0        9.34        9.21      6.34 o 
  -1   5   0       18.27       29.19      6.96 o 
   1  -5   1     5934.29     6863.04     93.40 o 
  -1  -5  -1    14643.80    16767.46     79.84 o 
  -1  -5  -2       82.94      105.24     10.36 o 
   1   5   2     1026.85     1318.78     29.91 o 
  -1   5  -3     7714.08     8442.65     77.55 o 
  -1   5  -3    11218.45    13116.49     99.27 o 
  -1   5  -4     4561.53     4998.29     46.41 o 
   1  -5   4     7638.49     8947.42     87.52 o 
  -1   5  -5     9419.85    10628.88     91.48 o 
   1   5   5    16964.38    19478.93    100.70 o 
  -1  -5  -6       70.39       60.57      5.56 o 
   1  -5   6      178.68      184.80      9.94 o 
  -1  -5  -7     1696.00     1933.45     27.54 o 
  -1  -5  -8     5383.84     6319.05     44.79 o 
   1  -5   9    10300.93    11501.00     68.14 o 
  -1  -5 -10     4489.89     1373.76     24.20 o 
   1  -5  11      435.80      486.20     18.64 o 
   1   5  12      814.06      939.48     26.75 o 
  -1  -5 -13     4492.63     4825.84     55.34 o 
   1  -5  14     2739.37     2943.17     50.58 o 
   1   5  15     1109.62     1117.85     35.06 o 
  -1  -5 -16      122.58      104.87     31.20 o 
   1   5  17     2113.38     2055.47     65.37 o 
  -1   5 -18      104.11       55.61     44.19 o 
  -1   6  18       72.68       31.72     47.87 o 
  -1  -6  17       94.90      102.67     37.97 o 
   1   6 -16     3993.60     4173.64     89.40 o 
  -1  -6  15      178.62      137.63     25.54 o 
   1   6 -14      425.55      403.27     27.58 o 
   1   6 -13       11.47        6.19     20.92 o 
   1  -6 -12     3976.89     4243.41     64.77 o 
   1   6 -11      680.79      732.70     23.11 o 
  -1   6  10     2878.63     3026.33     37.60 o 
   1  -6  -9      355.12      322.72     14.35 o 
  -1  -6   8     3863.34     4174.43     40.96 o 
  -1  -6   7      480.06      520.96     15.35 o 
   1  -6  -6     4863.66     5031.57     43.87 o 
   1   6  -5      179.91      138.44     20.32 o 
   1  -6  -5      180.59      173.18     11.12 o 
   1   6  -4     1325.93     1358.65     47.05 o 
   1  -6  -4     2450.06     1034.19     21.47 o 
   1   6  -3      670.02      664.88     13.45 o 
  -1   6   3     1162.69     1270.57     27.87 o 
  -1   6   2     8282.51     8914.53     57.07 o 
  -1   6   2    16691.78    18178.17     97.34 o 
  -1  -6   1      265.11      252.73     13.27 o 
  -1  -6   1      461.39      484.84     16.33 o 
   1  -6   0       51.67       54.79      8.75 o 
  -1  -6   0      101.04       93.07      9.39 o 
  -1  -6  -1      205.40      228.05     31.19 o 
   1  -6   1      458.74      520.51     15.40 o 
  -1   6  -2     8800.11     9318.18    121.28 o 
  -1  -6  -2    16714.77    18407.92     86.38 o 
  -1   6  -3      515.57      584.80     32.02 o 
   1   6   3     1155.83     1339.12     29.02 o 
  -1   6  -4     1176.38      192.25     19.51 o 
   1  -6   4     2443.42     2256.58     38.73 o 
  -1   6  -5        0.72       -0.96      6.78 o 
  -1  -6  -5      172.64      165.96     16.53 o 
  -1   6  -6     2649.69     2845.34     41.67 o 
   1   6   6     4877.78     5010.08     50.68 o 
  -1  -6  -7      283.38      307.99     11.58 o 
  -1   6  -7      483.35      531.22     14.10 o 
   1  -6   8     3835.18     4226.54     41.12 o 
   1   6   9      371.11      343.88     13.69 o 
  -1  -6 -10     2911.94     3134.04     41.78 o 
   1  -6  11      661.08      731.92     23.35 o 
  -1  -6 -12     3972.56     4298.85     58.11 o 
  -1  -6 -13       11.45        0.42     20.06 o 
  -1  -6 -14      422.90      432.04     26.04 o 
  -1  -6 -15      184.21      159.07     27.84 o 
   1  -6  16     4005.64     4411.46     89.48 o 
   1  -6  17       91.95      133.18     38.44 o 
   1   6  18       75.64       59.19     52.52 o 
  -1  -7  17     4154.12     4464.12     98.68 o 
   1   7 -16        7.44       20.62     34.70 o 
  -1  -7  15      497.09      479.60     32.05 o 
   1  -7 -14     1220.91     1247.46     43.28 o 
  -1   7  13     2698.97     2944.41     66.86 o 
  -1   7  12      209.78      218.01     22.08 o 
   1   7 -11      155.31      139.53     17.52 o 
  -1  -7  10     2741.65     2840.59     44.82 o 
  -1  -7   9     2882.82     2969.18     44.85 o 
   1   7  -8      908.72      936.49     23.06 o 
  -1   7   7       15.59        7.50     11.92 o 
   1  -7  -6     1189.51      805.60     19.80 o 
   1  -7  -5     8019.15     8710.89    132.19 o 
   1   7  -5    13436.33    11358.95     71.54 o 
   1   7  -4     1511.96     1537.50     32.74 o 
   1  -7  -4     3855.27     4013.88     44.81 o 
   1   7  -3     3390.94     3902.59     45.13 o 
  -1   7   3     4711.35     1202.14     25.59 o 
   1   7  -2       13.91        9.33      6.17 o 
  -1  -7   2      145.67      167.67     15.81 o 
   1   7  -1     7735.31     9101.88     85.80 o 
  -1  -7   1    19208.32    16274.53     78.18 o 
  -1   7   0     2429.40     2631.87     58.72 o 
   1  -7   0     4750.89     1102.83     22.24 o 
   1  -7   1    12006.24    13829.05    200.72 o 
   1   7   1    19398.01    22600.21     93.24 o 
  -1   7  -2      137.89      145.45     21.34 o 
   1   7   2      151.18      216.23     12.60 o 
  -1   7  -3     1381.80     1652.72     57.50 o 
   1   7   3     4622.12     5278.88     50.84 o 
  -1   7  -4     2452.23     2568.38     74.27 o 
  -1  -7  -4     3897.03     4388.76     50.11 o 
  -1   7  -5     5668.95     6027.36     74.55 o 
   1   7   5    13331.94    15529.77    119.53 o 
  -1  -7  -6      489.40      529.24     21.77 o 
   1   7   6     1179.19     1282.55     25.46 o 
  -1  -7  -7        0.42       -4.24      7.45 o 
  -1   7  -7       14.94       15.39      8.71 o 
  -1  -7  -8      729.61      717.90     16.93 o 
  -1   7  -8      931.74      930.57     18.63 o 
  -1  -7  -9     2856.18     1222.36     22.81 o 
   1  -7  10     2760.14     2805.34     36.82 o 
   1  -7  11      149.47      145.27     13.61 o 
   1   7  12      211.23      215.37     19.57 o 
  -1  -7 -13     2708.33     2925.59     52.67 o 
  -1  -7 -14     1227.50     1316.72     48.84 o 
   1   7  15      497.25      451.74     35.64 o 
  -1  -7 -16        7.12       -2.65     37.50 o 
  -1   7 -17     4146.09     4436.08    110.02 o 
   1  -8 -17      805.54      818.79     53.48 o 
  -1  -8  16      899.47      853.46     49.37 o 
  -1  -8  15     1348.20     1391.06     49.07 o 
   1  -8 -14       71.25       52.80     28.48 o 
   1   8 -13      515.95      472.62     30.76 o 
  -1   8  12      594.31      570.85     30.67 o 
  -1  -8  11     7350.38     8078.44     77.64 o 
  -1  -8  10       88.46      116.32     18.42 o 
   1   8  -9      131.59      107.19     17.84 o 
   1  -8  -8      340.63      365.46     20.14 o 
   1  -8  -7     6262.41     6959.77     69.66 o 
  -1  -8   6      845.44      824.74     24.06 o 
   1  -8  -5     2171.62     2360.91     34.65 o 
   1   8  -4       44.83       46.02      8.70 o 
   1  -8  -4      392.05      309.85     19.06 o 
   1   8  -3     3791.29     4141.27     51.24 o 
  -1   8   3     8241.98      898.36     31.88 o 
  -1   8   2     3961.62     4283.20     53.91 o 
  -1   8   2     6443.51      669.31     24.38 o 
  -1   8   1      549.42      624.07     29.04 o 
  -1  -8   1     2016.61     2108.91     32.56 o 
   1  -8   0      239.47      261.88     21.85 o 
   1  -8   0      468.30      542.02     19.56 o 
  -1   8  -1     1535.38     1596.61     52.69 o 
  -1  -8  -1     2060.40     2218.46     34.43 o 
  -1   8  -2     2597.25     2601.14     80.09 o 
  -1  -8  -2     6382.91     6735.90     52.07 o 
  -1   8  -3     4657.55     4813.26    105.69 o 
   1   8   3     8280.45     9216.23     67.27 o 
  -1   8  -4      406.20      432.95     16.20 o 
  -1   8  -5     1193.77     1287.55     46.88 o 
  -1   8  -5     2178.86     2386.75     32.30 o 
  -1   8  -6       94.96       75.55     13.62 o 
  -1  -8  -6      816.14      818.88     20.23 o 
  -1   8  -7     3792.46     3778.86     39.59 o 
   1  -8   7     6313.66     6540.75     51.74 o 
  -1  -8  -8       25.10       29.18     12.97 o 
   1  -8   8      327.68      347.83     10.34 o 
  -1  -8  -9      125.77      111.09     19.02 o 
   1  -8  10       89.44       93.66     23.82 o 
   1  -8  11     7305.30     7959.84    103.06 o 
   1  -8  12      577.78      615.69     35.38 o 
  -1   8 -13      518.26      508.00     34.27 o 
   1  -8  14       73.91       32.66     28.96 o 
  -1  -8 -15     1332.66     1401.87     54.17 o 
  -1  -8 -16      898.19      970.94     56.94 o 
  -1  -8 -17      791.93      866.56     60.84 o 
  -1  -9  16      140.36      129.66     44.98 o 
   1   9 -15       30.93       47.56     38.89 o 
   1  -9 -14     4098.00     4246.55     87.38 o 
   1   9 -13       14.22       25.00     25.50 o 
   1   9 -12     1085.80     1080.97     45.55 o 
   1   9 -11        3.28       23.53     23.96 o 
  -1   9  10     9469.86     9619.62     88.40 o 
   1   9  -9       43.78       60.50     19.32 o 
   1   9  -8     9883.54     8258.28     87.86 o 
   1   9  -7       23.12       22.40     17.84 o 
   1   9  -6     2294.40     1149.20     33.26 o 
  -1  -9   5        1.21       -5.60     16.01 o 
   1   9  -4     5519.23     6182.32     87.95 o 
  -1  -9   4    11438.63    12730.34     95.35 o 
   1   9  -3        5.07        7.21      8.20 o 
  -1   9   3       18.75       18.14     20.37 o 
  -1   9   2        5.04        6.96      9.75 o 
   1   9  -2        6.00       -0.33     16.57 o 
   1   9  -1       51.58       45.25     11.34 o 
   1   9  -1       56.03       34.78     11.51 o 
   1  -9   0     1749.70     1898.10     56.32 o 
   1  -9   0     3421.69     3824.88     44.68 o 
   1  -9   1        4.65       -8.57     14.52 o 
   1   9   1       53.94       43.14     11.15 o 
  -1   9  -2        1.01      -12.78     18.27 o 
  -1   9  -2        5.82        0.95     11.27 o 
  -1   9  -3       14.32        6.93     17.25 o 
  -1  -9  -3       19.16       32.16     11.68 o 
  -1   9  -4     6194.52     6425.84    133.10 o 
  -1   9  -4    11468.62    13084.73     79.01 o 
  -1  -9  -5        1.15        5.80     10.17 o 
  -1   9  -6     1503.43     1528.36     48.31 o 
  -1   9  -6     2323.08     2526.46     30.37 o 
  -1  -9  -7       20.35       44.68     22.95 o 
  -1   9  -7       23.86       21.03      9.78 o 
  -1  -9  -8     4184.51     4567.22    100.86 o 
   1  -9   8     9808.03    10400.27    109.91 o 
  -1  -9  -9        0.53        3.54      8.81 o 
  -1  -9  -9       41.88       66.67     17.65 o 
  -1   9 -10     9467.60    10144.04    101.24 o 
   1  -9  11        3.38       37.85     29.95 o 
   1   9  12     1061.08     1081.37     45.27 o 
   1  -9  13       14.20       12.25     30.50 o 
  -1  -9 -14     4045.49     4332.10     88.52 o 
   1   9  15       32.33       34.44     41.43 o 
   1   9  16      135.62      111.02     50.02 o 
   1 -10 -15     2109.11     2240.39     74.36 o 
   1 -10 -14      513.99      474.38     38.94 o 
   1  10 -13      709.46      659.03     37.35 o 
   1  10 -12      319.46      285.09     31.29 o 
   1  10 -11     4666.90     4893.77     89.27 o 
  -1  10  10      328.33      279.67     29.78 o 
   1  10  -9       38.53       10.52     23.56 o 
   1  10  -8     1158.15     1148.84     44.23 o 
   1  10  -7     4064.22     4529.66     77.56 o 
   1  10  -6      389.84      431.54     26.47 o 
   1 -10  -5      558.70      567.48     27.82 o 
   1  10  -4      377.70      395.89     26.05 o 
  -1 -10   4      849.10      909.34     39.97 o 
   1  10  -3     2252.28     2618.29     76.44 o 
   1 -10  -3     4464.07     5017.48     67.90 o 
  -1  10   2     2716.12     2970.55     62.97 o 
   1  10  -2     4483.02     5144.15     74.98 o 
   1 -10  -1     1552.28     1691.33     52.55 o 
  -1  10   1     2950.46     3357.08     56.58 o 
  -1  10   0       89.68       86.22     17.51 o 
  -1 -10   0      175.37      159.03     18.29 o 
  -1  10  -1     1463.17      757.24     41.26 o 
  -1 -10  -1     2946.50     3335.22     47.20 o 
  -1  10  -2     1849.02     2040.78     99.91 o 
  -1  10  -2     4444.51     5145.10     53.05 o 
   1 -10   3     4466.84     5036.24     48.99 o 
   1 -10   4      854.24      916.42     24.69 o 
   1 -10   5      543.70      559.48     19.21 o 
  -1  10  -6       40.20       49.34      7.84 o 
  -1  10  -6      376.02      417.27     18.23 o 
  -1  10  -7     1840.63     1345.16     30.70 o 
   1 -10   7     4043.58     4555.05     74.37 o 
  -1 -10  -8      335.72      354.58     36.72 o 
  -1  10  -8     1135.87     1271.45     44.33 o 
  -1 -10  -9       37.34        0.50     24.55 o 
  -1  10 -10      334.34      289.78     28.47 o 
  -1 -10 -11     4618.70     4994.88     89.44 o 
  -1 -10 -12      316.05      318.62     32.43 o 
  -1 -10 -13      700.95      711.06     41.89 o 
   1 -10  14      519.44      561.61     48.47 o 
   1  10  15     2096.13     2348.04     84.51 o 
  -1  11  14      422.16      439.44     43.22 o 
   1  11 -13     1626.68     1553.71     54.00 o 
  -1  11  12       77.39       60.56     33.17 o 
  -1  11  11       99.97       59.64     31.04 o 
  -1  11  10      541.69      517.44     36.87 o 
  -1 -11   9     2265.27     2486.36     64.41 o 
   1  11  -8     1226.74     1288.73     47.79 o 
  -1 -11   7        5.38      -10.67     25.48 o 
   1  11  -6      674.01      768.22     34.06 o 
   1  11  -5     5611.07     5297.77     56.81 o 
   1  11  -5     9048.30     9386.08     99.56 o 
   1  11  -4     1241.08     1384.97     50.86 o 
   1  11  -4     1952.30     2243.17     61.55 o 
   1  11  -3      709.66      776.96     45.53 o 
  -1  11   3      737.90      848.55     39.75 o 
   1  11  -2       18.34       16.46     13.54 o 
   1  11  -2       18.59        1.00     22.19 o 
  -1  11   1     3003.47     3266.05    107.52 o 
   1  11  -1     7243.81     8313.61     91.94 o 
  -1  11   0     1142.14      220.39     28.31 o 
   1  11   0     2233.56     2831.36     55.72 o 
  -1  11  -1     4437.42     4771.22    148.38 o 
  -1 -11  -1     7307.50     1702.98     37.92 o 
  -1  11  -2        0.26       16.16     22.65 o 
  -1  11  -2       17.79       30.47     14.62 o 
   1 -11   3      707.70      784.25     24.98 o 
  -1 -11  -4     1930.23     2157.24     37.88 o 
  -1 -11  -5     3596.98     3694.18     80.14 o 
  -1  11  -5     8958.85     9773.20     86.85 o 
  -1  11  -6      204.16      188.35     10.14 o 
  -1  11  -6      661.81      664.91     34.53 o 
   1 -11   7        5.48      -21.30     21.30 o 
   1 -11   8     1224.66     1266.61     45.41 o 
   1 -11   9     2228.79     2358.76     60.85 o 
   1  11  10      536.13      480.10     35.24 o 
   1 -11  11       95.84      105.96     37.21 o 
  -1 -11 -12       78.64       46.76     31.19 o 
   1 -11  13     1632.43     1679.75     71.39 o 
  -1 -11 -14      423.83      366.48     47.91 o 
  -1  12  13      166.41      108.90     41.68 o 
   1  12 -12     2128.11     1944.91     65.04 o 
   1  12 -11      135.26      130.89     33.42 o 
   1  12 -10     2013.54     2012.46     62.89 o 
   1  12  -9       55.06       51.51     29.27 o 
  -1 -12   8     2206.15     2552.69     67.09 o 
   1  12  -7      101.80       65.58     28.92 o 
   1  12  -6     3315.29     3834.12     85.00 o 
   1  12  -5      761.24      761.70     25.67 o 
   1  12  -5     1262.59     1299.46     48.12 o 
   1  12  -4      149.41      133.32     21.96 o 
  -1 -12   4      399.63      444.86     35.30 o 
   1  12  -3      210.42      221.64     29.74 o 
   1  12  -3      292.84      247.06     31.55 o 
   1  12  -2     4780.74     5089.16    130.88 o 
   1  12  -2     8351.26     9689.55    125.33 o 
  -1  12   1       25.14       18.34     23.41 o 
  -1  12   1       32.17       37.98     19.19 o 
  -1  12   0       17.91       -0.25     27.05 o 
   1 -12   0       35.02       37.96     18.91 o 
  -1  12  -1        7.35       18.41     30.59 o 
  -1  12  -1       31.38       38.54     18.17 o 
  -1  12  -2     3736.47     4180.51    152.63 o 
  -1  12  -2     8304.88     1869.66     40.43 o 
  -1  12  -3       86.26      109.91     41.16 o 
  -1  12  -3      287.33      295.52     20.94 o 
  -1 -12  -4      261.85      259.02     29.01 o 
  -1  12  -4      404.63      452.31     24.65 o 
  -1  12  -5      524.64      511.08     37.41 o 
   1 -12   5     1252.08     1300.50     40.56 o 
  -1  12  -6     1221.28     1121.59     44.11 o 
  -1  12  -6     3274.12     3603.13     70.95 o 
  -1  12  -7      103.96      109.03     22.77 o 
  -1  12  -8     2191.25     2382.17     62.54 o 
  -1  12  -9       56.99       67.44     29.14 o 
  -1  12 -10     2004.80     2105.58     62.92 o 
  -1 -12 -11      129.80      157.87     36.07 o 
  -1 -12 -12     2113.05     2086.11     78.91 o 
  -1  12 -13      164.69      113.87     46.94 o 
   1 -13 -12      330.94      293.65     44.88 o 
   1  13 -11      428.73      353.02     43.22 o 
  -1  13  10     1309.05     1321.34     61.19 o 
  -1 -13   9     2955.80     3108.37     85.09 o 
  -1  13   8     1772.30     1783.44     66.34 o 
   1  13  -7      158.19      120.55     32.54 o 
   1  13  -6      396.49      350.12     37.61 o 
   1  13  -5     4536.77     4654.53     87.48 o 
   1  13  -4      520.49      503.02     36.15 o 
  -1 -13   4     1116.00     1157.13     47.11 o 
   1  13  -3      124.53      132.10     29.33 o 
  -1 -13   3      472.36      597.84     40.75 o 
   1  13  -2       12.79        6.41     26.15 o 
   1  13  -2       57.87       17.89     28.47 o 
   1  13  -1     1475.61     1628.69     48.11 o 
  -1  13   0      508.63      438.24     52.11 o 
  -1 -13   0      994.68     1052.34     34.42 o 
  -1  13  -1      570.81      621.16     64.38 o 
  -1  13  -1     1459.65     1746.73     45.12 o 
  -1  13  -2       47.18       17.98     33.95 o 
  -1  13  -2       59.40       42.40     20.13 o 
  -1  13  -3      364.00      432.07     59.87 o 
  -1  13  -3      483.00      550.02     30.46 o 
  -1  13  -4      623.19      645.72     49.74 o 
  -1  13  -4     1120.56     1121.96     43.34 o 
  -1  13  -5     2581.05     2518.49     82.30 o 
  -1  13  -5     4559.46     4697.53     82.12 o 
  -1  13  -6      404.71      443.42     32.97 o 
   1 -13   7      156.99      134.16     27.85 o 
  -1  13  -8     1750.94     1910.78     59.07 o 
   1 -13   9     2963.40     3365.15     93.49 o 
   1 -13  10     1300.15     1306.87     64.63 o 
   1 -13  11      436.46      401.84     47.46 o 
  -1  13 -12      322.29      267.38     49.95 o 
   1  14 -11     1375.62     1321.65     66.45 o 
  -1 -14  10     1735.06     1860.40     72.23 o 
   1  14  -9       28.36        6.66     43.60 o 
   1 -14  -8      562.35      442.53     44.84 o 
  -1 -14   7     2413.01     2554.28     79.01 o 
   1  14  -6     1729.33     2017.85     70.97 o 
   1 -14  -5      734.78      814.83     45.50 o 
  -1 -14   4      109.12       92.58     28.05 o 
   1  14  -3      794.71      941.34     57.26 o 
  -1  14   3     1621.53     1929.06     66.57 o 
   1  14  -2      128.85      137.68     32.20 o 
   1  14  -2      588.99      598.39     43.04 o 
   1  14  -1     1067.54     1219.80     80.40 o 
   1  14  -1     1844.77     2177.03     61.78 o 
  -1  14   0      105.06      131.94     37.16 o 
  -1  14   0      205.45      214.05     23.01 o 
  -1  14  -1      813.37      920.92     78.55 o 
  -1  14  -1     1833.48     2226.52     49.34 o 
  -1  14  -2      481.53      509.40     61.25 o 
  -1  14  -2      604.66      623.73     34.40 o 
  -1  14  -3      865.24     1088.15     55.62 o 
  -1 -14  -3     1624.66     1768.22     59.81 o 
  -1  14  -4       86.28       80.15     43.46 o 
  -1  14  -4      111.77      100.59     27.46 o 
   1 -14   5      731.67      722.81     40.51 o 
   1  14   6     1764.20     2000.48     60.59 o 
   1 -14   7     2406.99     2562.84     67.64 o 
   1 -14   8      576.85      537.13     47.43 o 
   1  14   9       28.53       59.16     43.90 o 
   1  14  10     1726.85     1870.67     77.01 o 
   1 -14  11     1366.64     1415.76     70.22 o 
   1  15  -9       63.97      100.43     49.92 o 
   1  15  -8     1492.75     1339.07     65.03 o 
  -1  15   7       55.19       36.68     43.43 o 
   1  15  -6      888.64      904.03     54.20 o 
  -1 -15   5       84.07       86.24     33.92 o 
   1  15  -4     3693.00     4394.44     91.68 o 
  -1  15   3       71.29       53.95     31.97 o 
  -1 -15   2      178.97      146.30     31.71 o 
   1  15  -1       96.12       91.93     40.09 o 
  -1  15   1      318.50      342.78     31.38 o 
   1 -15   0     8637.45    10256.72    104.08 o 
  -1  15  -1      324.57      319.17     27.37 o 
  -1  15  -2      100.42      101.59     30.22 o 
   1  15   2      179.75      191.53     29.88 o 
  -1  15  -3       70.46       54.43     30.18 o 
  -1  15  -4     1876.73     2166.97    136.13 o 
   1  15   4     3691.98     4320.12     94.28 o 
  -1 -15  -5       80.63      102.41     38.64 o 
   1  15   6      878.36      900.82     54.73 o 
   1  15   7       56.12       37.55     43.28 o 
  -1  15  -8     1504.59     1661.35     72.80 o 
   1  15   9       61.21       45.57     47.53 o 
  -1 -16   7     1212.82     1159.44     64.36 o 
  -1  16   6      608.52      558.60     52.04 o 
   1  16  -5       13.98       -3.03     46.44 o 
  -1  16   4      199.35      175.42     39.28 o 
   1  16  -3     2492.30     2758.11     69.72 o 
   1  16  -2      284.32      279.82     36.57 o 
  -1  16   1     1085.38     1123.16     46.46 o 
   1  16   0        3.03        9.60     33.42 o 
   1  16   1     1080.86      980.50     45.88 o 
  -1  16  -2      283.73      331.04     35.73 o 
   1 -16   3     2485.09     2832.20     84.26 o 
  -1  16  -4      108.71      132.88     65.44 o 
   1 -16   4      199.94      157.22     51.15 o 
  -1  16  -5       10.55        6.32     65.87 o 
   1  16   5       14.27       -0.28     54.16 o 
   1 -16   6      606.32      660.21     52.15 o 
   1  16   7     1209.97     1254.10     67.30 o 
  -1 -17   4      574.26      555.22     43.34 o 
   1  17  -3      493.46      510.90     41.75 o 
   1 -17  -2       56.92       29.68     38.96 o 
  -1  17   1     1061.87     1103.28     54.38 o 
  -1 -17   0     1155.84     1370.57     69.47 o 
  -1 -17  -1     1046.11     1173.44     72.64 o 
  -1 -17  -2       56.43       18.66     67.05 o 
  -1 -17  -3      506.95      448.82     50.66 o 
   1  17   4      573.11      618.43     63.47 o 
  -2   0  18     2306.66     2439.58    106.06 o 
  -2   0  16      605.31      607.41     34.45 o 
  -2   0  14     3534.64     3505.74     49.01 o 
   2   0 -12      754.79      889.28     26.60 o 
  -2   0  10     3512.55     3561.04     43.23 o 
  -2   0   8     1728.16     1658.19     24.83 o 
   2   0  -6     2499.92     2501.16     33.96 o 
  -2   0   4    13696.08    15016.61    112.50 o 
   2   0  -2     1831.08     2133.36     23.52 o 
   2   0   0    80109.61    87409.90    208.70 o 
  -2   0  -2       75.58       68.71      7.14 o 
   2   0   4     6118.72     6726.10     54.71 o 
   2   0   6      496.74      539.49     16.39 o 
   2   0   8     2413.54     2365.38     36.86 o 
   2   0  10      689.80      737.86     23.10 o 
   2   0  12     3641.29     3726.07     57.98 o 
   2   0  14     3618.25     3677.68     66.28 o 
   2   0  16      367.65      345.66     37.41 o 
   2   0  18     2798.22     2690.71     92.47 o 
   2  -1 -19     1035.13     1151.03     68.39 o 
   2  -1 -18      164.74      213.57     30.72 o 
  -2  -1  17      565.83      557.60     28.84 o 
   2  -1 -16      679.65      761.04     26.33 o 
  -2   1  15     1720.41     1759.16     32.65 o 
  -2  -1  14      120.71       99.17     10.15 o 
   2   1 -13      924.55      944.72     19.16 o 
  -2  -1  12      767.17      777.86     16.37 o 
   2   1 -11     1014.47     1068.69     17.13 o 
  -2   1  10     3317.18     3478.43     28.43 o 
  -2  -1   9       58.56       54.05      4.96 o 
  -2   1   8      210.94      182.81      6.13 o 
  -2   1   7     9088.17    10030.39     46.94 o 
   2   1  -6     3494.13     3615.16     25.61 o 
  -2   1   5      890.93      937.81     15.62 o 
   2  -1  -4       30.73       27.74      3.64 o 
   2   1  -3     2900.39     3037.00     24.90 o 
   2   1  -2        9.33       22.53      3.21 o 
  -2   1   1     1818.54     1942.03     16.66 o 
   2   1   0      296.09      293.18      7.47 o 
   2  -1   1      215.89      264.23      8.27 o 
  -2   1  -2       91.84       92.49      6.08 o 
  -2   1  -3     4106.88     4581.64     32.64 o 
   2  -1   4      170.50      180.04      6.59 o 
  -2   1  -5      916.62      989.11     15.16 o 
   2   1   6     4303.75     4712.11     32.74 o 
  -2   1  -7     4764.99     1391.81     18.63 o 
   2  -1   8      881.13      591.70     13.19 o 
  -2  -1  -9      379.76      477.88     12.94 o 
   2   1  10      878.90      940.53     18.64 o 
   2  -1  11     1130.87     1197.04     20.61 o 
  -2  -1 -12      614.11      616.91     15.34 o 
   2   1  13      467.16      494.84     14.25 o 
   2   1  14       26.99       64.02     16.55 o 
  -2  -1 -15     1890.60     1929.31     43.31 o 
  -2  -1 -16      102.56      102.74     19.91 o 
  -2  -1 -17      983.46      920.42     39.38 o 
  -2   1 -18        3.01       40.07     25.81 o 
  -2   2  19      860.20      748.52     68.77 o 
   2  -2 -18      355.86      335.26     33.60 o 
   2  -2 -17      482.26      408.46     26.26 o 
  -2  -2  16        0.01        0.77     16.41 o 
  -2   2  15     1590.60     1561.72     33.33 o 
  -2   2  14      814.19      857.18     19.07 o 
  -2   2  13     6501.72     6643.38     47.41 o 
   2  -2 -12     1045.90     1058.31     18.73 o 
  -2   2  11      330.50      305.24     10.31 o 
  -2  -2  10     1362.07     1484.67     18.52 o 
  -2  -2   9     9300.70     9712.94     41.16 o 
   2   2  -8      604.05      638.19     11.33 o 
   2  -2  -7     1077.51      991.14     13.09 o 
  -2   2   6      438.98      470.28     12.02 o 
  -2   2   5     2773.22     2920.74     27.90 o 
  -2  -2   4     1929.08     2187.55     19.76 o 
  -2  -2   3     1957.14     2063.64     19.40 o 
  -2   2   2      437.45      503.18      8.42 o 
   2   2  -1     3451.44     3697.13     22.46 o 
   2  -2   0    16088.31    18145.54     44.45 o 
   2  -2   1       71.14       68.02      5.63 o 
   2   2   2       69.99       77.99      5.31 o 
   2   2   3     4415.79     4825.25     35.98 o 
   2   2   4     3997.52     4558.95     33.53 o 
  -2  -2  -5     5494.68     5807.98     34.42 o 
   2   2   6      844.12      818.39     15.35 o 
   2   2   7      141.64      133.33      6.50 o 
   2  -2   8      728.17      837.70     13.48 o 
   2  -2   9     8550.41     1251.81     22.05 o 
   2  -2  10     1212.11     1343.51     26.94 o 
  -2   2 -11     1411.38     1495.60     31.31 o 
   2  -2  12      846.88     1023.52     27.82 o 
  -2   2 -13     3951.72     3917.18     57.90 o 
  -2  -2 -14      436.70      521.82     26.04 o 
   2  -2  15      397.85      389.69     24.29 o 
  -2   2 -16        0.25        3.15     18.80 o 
   2   2  17      441.33      383.23     26.10 o 
  -2   2 -18      285.44      276.61     26.81 o 
  -2   3  19       44.70       47.33     55.22 o 
  -2  -3  18       38.36       22.49     36.99 o 
  -2   3  17       91.65       84.04     27.10 o 
  -2  -3  16     2320.16     2496.39     55.02 o 
  -2   3  15       52.72       57.51     12.74 o 
   2  -3 -14      282.35      273.05     15.46 o 
  -2  -3  13      121.88      149.23     10.57 o 
  -2   3  12     1749.71     1898.42     26.34 o 
   2  -3 -11        8.57       18.24      6.26 o 
  -2   3  10     4283.06     4402.00     33.62 o 
  -2   3   9        2.14        0.70      5.19 o 
   2   3  -8     2038.28     2161.31     20.55 o 
  -2  -3   7       50.00       40.41      4.69 o 
   2   3  -6     8734.15     9363.04     42.32 o 
   2  -3  -5      485.90      568.53     11.15 o 
  -2   3   4     2219.09     2518.68     22.17 o 
  -2  -3   3       49.13       67.79      4.18 o 
   2   3  -2     6476.75     7093.47     34.53 o 
  -2   3   1     1902.70     2148.83     17.22 o 
   2   3   0      258.93      267.01      6.80 o 
   2  -3   1        9.38        9.00      3.44 o 
   2  -3   2     7663.84     8337.14     49.37 o 
   2   3   3       87.72      115.29      6.93 o 
   2  -3   4     1782.45     1888.17     20.28 o 
  -2   3  -5     1382.92     1618.60     19.14 o 
  -2   3  -6     8957.36     9676.79     44.39 o 
   2  -3   7      547.56      642.98     14.42 o 
   2   3   8     2850.48     2956.34     28.62 o 
   2   3   9      646.14      602.42     15.00 o 
   2  -3  10     2137.52     1906.30     27.22 o 
   2  -3  11        5.92       24.31      9.27 o 
   2  -3  12     1733.28     1869.47     34.82 o 
  -2   3 -13      379.24      386.44     18.83 o 
   2   3  14      177.39      163.02     17.29 o 
   2   3  15      304.03      357.37     25.42 o 
   2  -3  16     1404.19     1450.71     46.07 o 
  -2  -3 -17       42.62       25.44     23.85 o 
  -2  -3 -18       31.20      -12.20     35.16 o 
  -2   4  18      642.68      665.86     42.73 o 
  -2  -4  17      471.24      472.09     36.50 o 
  -2  -4  16      283.26      255.36     27.70 o 
  -2   4  15      272.40      271.74     19.04 o 
   2  -4 -14      338.72      337.56     17.74 o 
  -2   4  13     2723.68     2743.97     33.14 o 
   2  -4 -12       35.83       30.50      7.54 o 
  -2  -4  11      651.13      700.16     15.00 o 
  -2   4  10      371.74      408.84     11.50 o 
  -2   4   9     4957.25     5187.68     35.96 o 
   2  -4  -8      327.03      294.05      8.33 o 
  -2   4   7       51.23       48.69      4.56 o 
  -2   4   6     1436.96     1578.95     17.74 o 
  -2   4   5     8503.78     9057.38     44.95 o 
  -2  -4   4     3961.40     4329.53     28.24 o 
   2   4  -3     1713.30     1830.39     19.39 o 
   2   4  -2      214.17      263.83      8.08 o 
   2   4  -1     8688.20     9594.46     46.77 o 
  -2  -4   0     5995.11     6445.16     36.71 o 
   2   4   1     7667.99     8394.72     44.95 o 
   2   4   2      325.46      308.10      9.05 o 
   2  -4   3     1476.58     1635.36     23.17 o 
   2  -4   4      921.19      929.05     13.21 o 
  -2   4  -5     4896.49     5428.37     34.12 o 
   2  -4   6      225.41      234.70      8.17 o 
  -2   4  -7        1.31        2.56      6.17 o 
   2  -4   8      475.69      516.87     13.61 o 
  -2  -4  -9     4631.44     5093.33     43.36 o 
   2  -4  10        9.62       29.44      8.32 o 
  -2   4 -11      119.55       91.92     10.94 o 
  -2  -4 -12      266.12      261.55     16.71 o 
  -2   4 -13     3526.65     3563.45     62.09 o 
  -2  -4 -14      703.11      697.76     30.72 o 
   2   4  15      468.88      508.70     28.77 o 
  -2   4 -16      169.44      156.06     22.08 o 
  -2  -4 -17      577.17      528.41     42.58 o 
   2   4  18      889.15      826.44     51.48 o 
  -2  -5  18      106.02       85.71     35.71 o 
  -2   5  17      595.56      554.85     41.45 o 
   2  -5 -16      381.05      401.44     33.89 o 
   2  -5 -15     1389.25     1358.51     54.06 o 
  -2   5  14        6.94        6.51     12.03 o 
  -2   5  13      375.22      270.51     14.56 o 
   2  -5 -12        8.14       34.75      7.86 o 
  -2  -5  11     2763.81     2907.16     29.57 o 
  -2  -5  10        3.10        3.22      6.04 o 
  -2   5   9        0.08       -2.51      5.32 o 
  -2  -5   8     2244.09     2300.10     22.20 o 
  -2   5   7     4368.70     4629.03     27.40 o 
  -2   5   6     1591.93     1710.27     20.52 o 
   2   5  -5      494.20      447.21     11.06 o 
  -2   5   4     2828.60     2999.32     28.78 o 
  -2  -5   3     6878.12     7359.91     40.68 o 
   2   5  -2     6125.71     6508.35     38.09 o 
  -2  -5   1     3495.59     3634.34     29.44 o 
   2   5   0      301.08      307.59      9.47 o 
   2   5   1     2835.04     3024.97     33.38 o 
   2   5   2     2981.46     3393.87     38.88 o 
   2   5   3     6634.37     7037.05     57.18 o 
   2  -5   4     1158.19     1326.87     23.68 o 
  -2  -5  -5      375.83      340.99      9.81 o 
   2  -5   6      392.05      380.44     10.65 o 
   2  -5   7     3329.39     3560.68     37.02 o 
   2  -5   8      380.44      394.64     13.71 o 
   2  -5   9       48.72       40.51      8.12 o 
  -2  -5 -10      467.41      470.10     17.41 o 
   2  -5  11     2672.46      820.55     24.80 o 
  -2   5 -12       72.52       81.50     15.83 o 
   2  -5  13      206.04      191.33     17.90 o 
  -2  -5 -14      136.28      147.00     16.95 o 
  -2  -5 -15     1531.12     1503.37     40.28 o 
   2   5  16     1280.03     1330.63     59.79 o 
  -2  -5 -17      605.64      553.14     44.70 o 
   2  -6 -18     1341.55     1270.50     60.58 o 
  -2  -6  17        2.82       -5.10     32.37 o 
  -2  -6  16        5.22        6.53     27.74 o 
   2  -6 -15       91.91       49.44     24.68 o 
  -2  -6  14     2227.74     2172.47     45.97 o 
   2   6 -13       21.59        3.37     13.19 o 
  -2  -6  12     1071.61      777.91     15.31 o 
  -2  -6  11       86.19       80.21      6.63 o 
  -2   6  10     4409.94     4295.84     40.04 o 
  -2   6  10     4674.53     5158.73    154.33 o 
  -2  -6   9      192.24      179.87      9.26 o 
  -2   6   9     2743.00     2857.70    111.04 o 
  -2   6   8     2141.86     2261.89     25.08 o 
   2   6  -7       78.45       55.31      3.78 o 
  -2  -6   7     2346.12     2424.26     84.86 o 
  -2   6   6     1641.25     1578.26     21.45 o 
  -2  -6   6     1891.16     1884.75     75.05 o 
   2   6  -5      133.43      144.03      7.94 o 
   2   6  -4     7234.77     7717.17     44.06 o 
   2   6  -3      107.67      111.44      6.10 o 
   2   6  -2      721.14      741.06     13.41 o 
   2   6  -1      550.31      508.65     12.43 o 
  -2  -6   0     9507.96    10302.81     67.44 o 
   2   6   1      748.13      718.35     20.69 o 
  -2   6  -2       20.07       24.47      5.24 o 
  -2   6  -3      135.12      104.12      7.65 o 
  -2   6  -4    10462.16    11072.72     57.75 o 
   2  -6   5      261.53      213.11     11.23 o 
   2  -6   6     2373.06     2520.49     25.73 o 
   2  -6   7        0.78        2.66      3.67 o 
   2  -6   8     2669.32     2773.00     35.55 o 
   2  -6   9      276.88      270.44     13.41 o 
   2  -6  10     5075.97     5442.49     54.79 o 
  -2   6 -11      106.16       88.34     12.11 o 
  -2  -6 -12      479.46      353.01     20.98 o 
   2   6  13      155.88      188.12     22.19 o 
   2   6  14     1289.72     1325.50     40.72 o 
  -2  -6 -15        1.82      -14.18     23.74 o 
  -2  -6 -16        4.93      -12.27     31.47 o 
   2   6  17        5.02       -6.03     36.53 o 
   2  -7 -17     1282.58     1326.06     61.90 o 
  -2   7  16      474.63      461.75     39.53 o 
   2  -7 -15      732.19      647.11     42.13 o 
   2   7 -14       66.22       61.83     17.68 o 
  -2   7  13      703.64      709.48     26.76 o 
   2   7 -12      846.08      562.78     23.14 o 
   2   7 -11     4394.97     1233.14     32.37 o 
  -2  -7  11     4548.83     4539.21    131.73 o 
   2  -7 -10      121.19       93.09     12.97 o 
  -2   7  10      125.85       76.57     29.97 o 
  -2   7   9      447.77      330.49     15.94 o 
  -2   7   9      515.65      533.00     39.41 o 
  -2   7   8       39.51       38.12     10.17 o 
  -2  -7   8     6651.57     7047.48    155.44 o 
   2   7  -7     4352.91      867.62     25.97 o 
  -2   7   7     5156.73     5516.54    104.85 o 
  -2  -7   6      803.59      615.81     11.78 o 
  -2   7   6     3235.93     3363.61    124.52 o 
  -2  -7   5     1339.60      897.77     15.39 o 
  -2   7   5     1496.25     1626.50     88.83 o 
   2   7  -4      183.25      170.92      8.97 o 
  -2   7   3     3835.59     4086.96     34.53 o 
   2   7  -2     3244.50      964.27     17.47 o 
   2   7  -1       95.50       54.69      6.85 o 
  -2   7   0        0.49        4.29      7.30 o 
  -2  -7  -1     1716.71     1800.51     36.71 o 
  -2   7  -2     3850.75     4069.81     44.50 o 
  -2   7  -3     4969.75     5279.01     47.24 o 
  -2   7  -4      163.93      163.63     10.52 o 
  -2   7  -5     2545.39     2653.78     29.64 o 
   2   7   6      841.18      913.99     26.30 o 
   2  -7   6     5000.76     5071.66    168.32 o 
   2  -7   7     6919.37     7383.20     51.86 o 
  -2  -7  -8       71.03       72.34      9.96 o 
   2  -7   8      498.92      444.16     61.84 o 
  -2  -7  -9        4.87       -9.03      9.41 o 
  -2  -7 -10      161.02      172.99     13.44 o 
  -2  -7 -11     2867.02      699.13     21.99 o 
   2   7  12      609.74      609.41     31.23 o 
  -2  -7 -13      826.82      834.52     36.92 o 
  -2  -7 -14       35.50       32.96     21.68 o 
   2   7  15      295.97      291.91     33.61 o 
  -2  -7 -16      360.52      363.75     37.23 o 
  -2  -7 -17      348.57      320.33     40.48 o 
  -2  -8  17      874.25      742.25     50.78 o 
  -2  -8  16        3.24      -22.13     33.92 o 
  -2   8  15      244.58      210.70     30.23 o 
   2   8 -14     1291.60     1202.60     49.14 o 
  -2  -8  13     1042.49     1024.85     44.18 o 
  -2  -8  13     1080.72     1035.67     78.78 o 
   2   8 -12      189.83      204.96     26.83 o 
  -2  -8  12      203.41      170.01     46.03 o 
   2  -8 -11      600.89      561.12     30.04 o 
  -2  -8  11     2391.51     2231.20    100.97 o 
   2   8 -10     1469.44     1485.44     42.91 o 
  -2  -8  10     4746.57     4838.69    143.71 o 
   2   8  -9     3780.91     3782.31     70.39 o 
  -2  -8   9     4021.22     4247.84    134.43 o 
   2   8  -8      132.07      126.55     24.80 o 
  -2  -8   8      141.68      141.58     37.03 o 
   2   8  -7      293.65      260.00     23.68 o 
  -2  -8   7      469.89      468.55     49.86 o 
   2   8  -6        6.64       21.19     14.03 o 
  -2   8   6     2842.69     3084.66    129.16 o 
  -2  -8   5     6094.61     5905.84     45.18 o 
  -2   8   5     7553.70     8252.12    204.93 o 
   2   8  -4      548.93      621.07     16.32 o 
   2   8  -3     2484.31     2582.42     29.51 o 
  -2   8   2       36.28       47.59      7.10 o 
  -2   8   1     3182.15     1031.64     21.19 o 
   2   8   0     1987.28     1510.53     26.37 o 
   2  -8   1     4943.10     5248.93     52.28 o 
  -2   8  -2      506.92      569.41     17.05 o 
  -2   8  -3     1418.98     1473.08     30.09 o 
  -2   8  -4     1526.91     1712.69     33.27 o 
  -2   8  -5     2967.86     3220.70     39.99 o 
  -2   8  -6      184.43      199.39     14.59 o 
   2  -8   6      465.04      438.19     65.18 o 
  -2  -8  -7       10.05        6.62      9.92 o 
   2  -8   7      136.26      117.07     49.95 o 
  -2   8  -8      251.48      269.28     10.17 o 
   2  -8   8     3864.46     4057.08    166.60 o 
  -2  -8  -9     3429.45     3455.60     48.10 o 
   2  -8   9     4833.63     4991.20    105.16 o 
   2  -8  10     1873.85     1869.99     35.37 o 
  -2  -8 -10     2448.05     2176.91     90.35 o 
   2  -8  11       14.21       12.28     16.36 o 
  -2  -8 -12       40.01       22.32     23.40 o 
  -2  -8 -13     1603.10     1627.23     63.62 o 
   2   8  14      511.13      541.22     41.14 o 
  -2  -8 -15      546.22      533.72     43.31 o 
  -2  -8 -16        1.08       26.51     36.50 o 
  -2   9  16     1374.35     1407.92     65.86 o 
  -2  -9  15        1.14      -29.25     29.25 o 
   2   9 -14      135.63       74.63     29.76 o 
   2  -9 -14      136.44      156.85     77.50 o 
   2   9 -13       13.54       29.79     23.03 o 
  -2  -9  13      751.81      742.61     76.25 o 
   2   9 -12     1016.89     1060.88     50.73 o 
  -2  -9  12     1063.57     1112.76     82.55 o 
  -2   9  11       29.83       46.09     23.27 o 
  -2  -9  11     1279.57     1175.08     84.38 o 
   2   9 -10      379.78      353.18     24.23 o 
  -2  -9  10     1014.86     1009.33     78.24 o 
   2   9  -9      209.27      206.08     20.06 o 
  -2  -9   9      371.05      388.22     55.73 o 
   2   9  -8     1642.68     1797.67     65.59 o 
  -2  -9   8     1681.92     1748.19     95.96 o 
   2   9  -7      105.48       91.77     19.97 o 
  -2  -9   7     1679.16     1709.34     94.95 o 
   2   9  -6     2948.81     3027.17     65.93 o 
   2  -9  -5       10.99       12.94      6.55 o 
   2   9  -4     3094.57     3154.44     33.68 o 
  -2  -9   3        0.04       21.90      6.86 o 
  -2  -9   2     7637.09     8202.68     57.41 o 
  -2  -9   1       11.72       11.81      8.01 o 
   2   9   0      218.97      180.41     12.44 o 
  -2   9  -1       43.08       64.32     10.36 o 
  -2   9  -2     5741.20     6258.49     58.79 o 
  -2   9  -3       92.79      108.98     11.45 o 
   2  -9   4     2432.58     2494.18     40.48 o 
  -2   9  -5      109.06      114.30     11.46 o 
   2  -9   5     2926.90     3018.98    143.07 o 
  -2   9  -6     1646.83     1838.23     40.30 o 
  -2   9  -6     1747.62     1778.97     56.15 o 
  -2  -9  -7       41.07       38.17     10.50 o 
   2  -9   7     1610.78     1707.36    114.33 o 
  -2  -9  -8      169.30      189.27     12.46 o 
   2  -9   8      369.28      368.74     71.03 o 
  -2   9  -9      664.60      689.07     26.03 o 
   2  -9   9     1027.51     1012.71     55.07 o 
  -2  -9 -10     1307.83     1259.54     40.86 o 
   2  -9  10     1336.33      143.73     36.38 o 
   2  -9  11       48.84       37.28     23.37 o 
  -2   9 -12      772.59      780.73     46.22 o 
  -2  -9 -13        0.86       11.00     27.34 o 
  -2  -9 -14      408.96      430.44     40.29 o 
  -2  -9 -15        0.55       -6.97     34.79 o 
  -2 -10  15      174.25      158.18     33.13 o 
  -2 -10  14      620.91      616.01     44.94 o 
   2  10 -14     2346.63     2225.46    156.06 o 
   2 -10 -13     1122.32     1027.66     61.67 o 
   2  10 -13     1178.34     1030.41     71.68 o 
   2 -10 -12      479.94      542.90     47.74 o 
   2  10 -12      561.54      506.17     54.45 o 
   2 -10 -11      449.01      444.52     52.09 o 
  -2 -10  11     1546.81     1514.11     76.83 o 
   2  10 -10      513.82      543.63     43.46 o 
  -2 -10  10     3079.73     2967.25    131.05 o 
  -2 -10   9     2792.90     2998.17     68.01 o 
  -2 -10   9     4201.79     4302.58    118.89 o 
  -2  10   8     2007.65     2099.63     61.70 o 
  -2 -10   8     2044.53     2055.48    111.01 o 
   2  10  -7        1.72       -5.44     18.33 o 
  -2 -10   7      454.03      423.25     61.80 o 
   2  10  -6       96.04       62.59     17.26 o 
   2  10  -5     3135.95     3129.61     42.38 o 
   2  10  -4     1673.49     1738.79     29.91 o 
  -2 -10   4     3433.05     3387.65    140.69 o 
   2  10  -3     2814.91     2859.97     35.89 o 
   2  10  -2      729.09      749.50     20.27 o 
   2  10  -1     2758.94     2877.57     40.99 o 
  -2  10   0      417.50      446.94     19.21 o 
  -2  10  -1     2347.80     2496.03     39.70 o 
   2  10   2        6.63       17.59     10.68 o 
  -2  10  -3     1841.35     1895.49     37.57 o 
  -2  10  -4     2954.60     3055.98     47.28 o 
  -2  10  -5     1442.99     1545.18     36.09 o 
   2 -10   5     1534.76     1795.47    119.61 o 
  -2  10  -6      473.33      452.12     19.43 o 
   2 -10   6      474.97      469.50     36.86 o 
  -2  10  -7       38.60       42.23     10.83 o 
   2 -10   7     1957.08     2092.16     68.66 o 
  -2 -10  -8     1474.37     1598.90     45.98 o 
   2 -10   8     4143.23     4493.37    190.95 o 
  -2 -10  -9     2685.17     2606.70     54.11 o 
  -2 -10  -9     3176.16      170.12     38.68 o 
   2  10  10     1148.83     1117.41     61.72 o 
   2 -10  10     1577.90     1549.99    121.70 o 
   2  10  11       85.40       64.06     30.03 o 
   2 -10  11      544.02      541.46     86.62 o 
   2  10  12       58.62       83.10     31.72 o 
   2 -10  12     1131.09     1141.91    118.00 o 
  -2 -10 -13     1805.92     1720.92     68.93 o 
   2  10  14      350.07      301.46     35.67 o 
   2 -10  15      142.54      129.20     39.06 o 
  -2 -11  14       17.83       11.75     42.42 o 
   2  11 -14      347.06      323.08    102.41 o 
  -2 -11  13      218.17      197.52     37.27 o 
   2  11 -13      499.63      397.47     91.92 o 
  -2  11  12      285.48      319.72     41.38 o 
   2  11 -12     2485.59     2412.01    100.75 o 
  -2  11  11     3239.81     3046.57    178.33 o 
   2  11 -11     3473.74     3194.21     93.74 o 
   2  11 -10      702.84      643.70     48.37 o 
  -2 -11  10      810.99      752.88     80.88 o 
  -2  11   9       44.37       59.00     33.26 o 
  -2 -11   9      271.55      234.27     45.37 o 
   2  11  -8      134.33      180.65     40.69 o 
  -2 -11   8     3473.14     3588.91    117.11 o 
   2 -11  -7     2295.32     2269.61     67.51 o 
  -2 -11   7     2968.63     2832.46    138.42 o 
   2  11  -6      529.58      498.87     40.39 o 
  -2 -11   6      939.88      852.85     83.95 o 
   2  11  -5      258.69      262.31     26.64 o 
   2  11  -4      974.82      990.07     27.74 o 
  -2 -11   4     1801.24     1866.43    115.15 o 
   2  11  -3      738.48      737.23     21.16 o 
   2  11  -2      156.16      142.44     11.91 o 
  -2 -11   1      120.43      122.13     12.36 o 
   2  11  -1      198.93      147.74     55.59 o 
  -2 -11   0       82.15       83.30     12.10 o 
  -2  11  -1     1055.35     1095.18     28.49 o 
  -2  11  -2      339.44      322.96     16.96 o 
  -2  11  -3      864.83      482.49     21.98 o 
   2 -11   3     1796.36     1921.65    126.38 o 
  -2  11  -4      872.18      849.23     24.88 o 
  -2  11  -5      429.38      443.76     19.02 o 
  -2 -11  -6      704.60      732.46     21.94 o 
  -2  11  -6     2897.98     2986.99     82.66 o 
   2 -11   7     3493.99     3593.32     56.04 o 
  -2  11  -7     3622.35     3698.73    106.22 o 
  -2 -11  -8      237.75      244.88     17.63 o 
   2 -11   8      280.14      194.48     74.55 o 
   2  11   9      113.19      119.87     29.12 o 
   2 -11   9      784.80      749.33     96.83 o 
   2  11  10      244.79      309.59     39.41 o 
   2 -11  10     3340.71     3423.65    181.65 o 
   2  11  11     2302.37     2351.30     91.78 o 
   2 -11  11     2575.18     2392.94    155.12 o 
  -2 -11 -12      294.54      331.15     42.39 o 
   2 -11  12      503.02      550.86     91.64 o 
  -2 -11 -13      344.54      291.37     42.59 o 
   2 -11  13      361.57      439.86    103.60 o 
   2  11  14       32.77      -15.34     44.30 o 
  -2  12  13       30.58       14.58     53.16 o 
   2  12 -13      347.04      359.54     72.37 o 
  -2 -12  12      327.76      331.51     53.24 o 
   2 -12 -12      450.04      443.59     53.11 o 
  -2  12  11       37.00       44.21     59.19 o 
  -2 -12  11     1656.73     1609.90     75.30 o 
   2 -12 -10     1523.77     1489.62     89.91 o 
  -2 -12  10     1733.30     1649.41     87.01 o 
   2  12  -9      100.98       84.14     37.90 o 
  -2 -12   9     1806.09     1914.23     94.89 o 
  -2  12   8     1615.47     1577.79     87.57 o 
  -2 -12   8     1615.49     1542.19     82.45 o 
  -2  12   7      134.74      168.31     59.59 o 
   2 -12  -7      855.64      860.73     48.16 o 
   2  12  -6      768.36      717.20     41.65 o 
  -2 -12   6      768.39      579.97     81.13 o 
   2  12  -5      172.08      157.40     31.23 o 
  -2 -12   5     3875.76     3867.79    169.80 o 
   2  12  -4     3417.36     3622.40     49.51 o 
   2  12  -4     3695.95     3619.31    161.22 o 
  -2 -12   3        8.06        2.13     11.53 o 
  -2 -12   2      212.39      217.66     16.60 o 
  -2  12   1       71.82       99.24     14.39 o 
   2  12  -1     4000.11     4195.10    172.98 o 
   2  12   0     4110.87     4453.39     55.95 o 
   2  12   1      571.47      555.09     22.91 o 
   2  12   2       12.72        7.83     13.24 o 
   2 -12   2       20.42       27.51     59.02 o 
  -2  12  -3      291.54      287.09     17.92 o 
  -2  12  -4     3875.81     3698.43     51.40 o 
   2 -12   5        0.03       19.24     16.43 o 
  -2  12  -5      734.26      715.17     57.68 o 
   2  12   6      754.40      779.82     35.88 o 
  -2  12  -6      883.16      763.85     49.53 o 
   2  12   7        0.01       27.84     20.44 o 
   2 -12   7     1543.74     1511.56     66.70 o 
  -2  12  -8     1784.37     1853.78     77.70 o 
   2 -12   8     1880.86     1737.68    134.83 o 
  -2  12  -9      219.25      173.07     32.79 o 
   2 -12   9     1675.35     1667.55    138.97 o 
  -2 -12 -10     1695.00     1648.29     78.08 o 
   2 -12  10     1730.38     1704.66    141.88 o 
   2  12  11      127.96       97.70     35.87 o 
   2 -12  11      441.17      361.97     93.25 o 
  -2 -12 -12      331.17      260.80     41.61 o 
   2 -12  12      360.39      260.03    100.13 o 
   2  12  13       15.21       87.84     45.64 o 
  -2  13  12      160.96      141.32     75.98 o 
   2  13 -12      878.29      687.59     81.82 o 
   2  13 -11      579.73      425.75     56.63 o 
  -2 -13  11      741.82      639.16     69.39 o 
  -2  13  10        0.64      -18.62     43.54 o 
  -2 -13  10      124.56       73.12     58.74 o 
   2 -13  -9        0.73      -10.09     39.77 o 
   2  13  -9       66.27       22.28     52.89 o 
   2  13  -8      560.74      544.17     59.75 o 
   2 -13  -8     1589.37     1631.35     93.51 o 
  -2  13   7     1736.47     1793.21    132.42 o 
  -2 -13   7     1994.38     1926.49     70.27 o 
   2  13  -6      421.64      375.12     35.46 o 
  -2 -13   6      545.66      557.39     81.66 o 
  -2 -13   5      101.30      132.35     25.83 o 
   2  13  -5      132.34      108.17     47.17 o 
   2  13  -4       18.87       12.06     14.69 o 
  -2 -13   3     1272.26     1320.22     35.17 o 
   2  13  -3     2165.05     1943.22    134.77 o 
   2  13  -2     1643.03     1749.72     39.68 o 
  -2  13   1     1504.50     1512.47     43.41 o 
   2  13  -1     1634.68     1661.13    121.96 o 
  -2  13   0      136.23      154.11     17.54 o 
   2  13   0     1573.91     1418.78     83.56 o 
  -2  13  -1      834.60      848.64     32.64 o 
   2  13   1     2404.66     2396.31    104.78 o 
  -2  13  -2      934.28      976.81     34.92 o 
   2 -13   2     2150.03     2279.95    148.70 o 
  -2  13  -3     1175.19     1234.30     38.08 o 
   2 -13   3     1193.23     1343.10    121.43 o 
  -2  13  -4       32.49       23.17     17.84 o 
  -2  13  -4      129.29       79.04     43.73 o 
  -2  13  -5      129.79      103.07     20.82 o 
  -2  13  -5      532.70      556.40     47.65 o 
  -2 -13  -6      269.90      267.61     35.08 o 
   2 -13   6     1929.25     2165.75    151.32 o 
   2  13   7     1076.44     1089.60     47.38 o 
   2 -13   7     1612.27     1590.76    133.87 o 
  -2  13  -8       68.58       75.85     31.17 o 
   2 -13   8       69.28      102.50     76.62 o 
   2  13   9      129.69      104.38     34.16 o 
   2 -13   9      130.30      132.20     84.15 o 
  -2  13 -10      169.63      163.31     37.62 o 
   2 -13  10      723.61      699.03    109.97 o 
   2  13  11      750.67      707.91     72.83 o 
   2 -13  11      904.48      841.92     89.32 o 
  -2 -13 -12       98.76        2.16     46.14 o 
  -2  14  11       64.78       49.40     80.79 o 
  -2 -14  11       78.32       38.01     62.72 o 
  -2  14  10      232.34      185.52     73.96 o 
  -2 -14  10     1413.85     1355.07     76.29 o 
  -2  14   9     1389.95     1292.22    122.05 o 
  -2 -14   9     1421.39     1292.57     76.76 o 
   2  14  -8        1.61        4.80     43.50 o 
  -2 -14   8       57.62       24.55     59.93 o 
  -2  14   7       11.05       -2.79     61.97 o 
  -2 -14   7      114.44       62.75     40.95 o 
  -2 -14   6      552.08      539.64     45.51 o 
   2  14  -6     2347.01     2244.09     89.39 o 
   2  14  -5     1807.62     1837.46     64.66 o 
  -2 -14   5     2017.39     1878.43    137.98 o 
  -2 -14   4      749.26      733.76     42.93 o 
   2  14  -4     1136.36     1051.29    109.33 o 
  -2 -14   3      287.56      271.01     30.59 o 
   2  14  -3      521.54      447.59     84.77 o 
   2  14  -2       10.35       32.13     15.79 o 
   2  14  -1     1800.95     1856.06     49.68 o 
   2 -14  -1     3071.12     3085.79    179.20 o 
  -2  14   0     1329.21     1425.11     42.47 o 
   2  14   0     3050.17     3115.52    123.87 o 
  -2  14  -1     1644.76     1655.71     45.81 o 
   2  14   1     1654.65     1738.33     98.29 o 
   2  14   2      244.86      234.69     19.46 o 
  -2  14  -3      405.10      435.85     26.84 o 
   2 -14   3     1121.08     1126.00    118.21 o 
  -2 -14  -4      219.53      226.30     32.25 o 
   2 -14   4     1946.86     1787.88    142.25 o 
   2  14   5     1878.35     1953.34     78.63 o 
   2 -14   5     2405.91     2758.61    175.52 o 
   2  14   6      108.19       98.99     30.88 o 
   2 -14   6      118.76      145.48     81.13 o 
  -2  14  -7       58.61       42.18     34.53 o 
   2 -14   7       60.16       62.73     87.69 o 
  -2 -14  -8       32.89       34.63     36.23 o 
   2 -14   8     1361.11     1282.98    135.68 o 
   2  14   9     1236.43     1355.86     75.60 o 
   2 -14   9     1458.45     1516.00    143.27 o 
  -2  14 -10       14.17        0.12     43.56 o 
   2 -14  10       76.07       34.28    108.52 o 
  -2  15   9        0.07       35.25     77.64 o 
  -2 -15   9      907.78      876.43     74.81 o 
  -2  15   8      498.29      445.37     82.47 o 
  -2 -15   8      578.64      513.51     60.49 o 
  -2  15   7        0.32       15.64     68.73 o 
   2  15  -7     1569.44     1553.11     70.16 o 
   2  15  -6     1132.71     1168.68     62.98 o 
  -2 -15   6     1146.41      979.84     73.79 o 
  -2 -15   5        2.76        7.98     33.21 o 
   2  15  -5      113.36      109.75     61.49 o 
  -2  15   4      135.50       98.15     37.66 o 
   2  15  -4      149.48      116.21     48.37 o 
  -2 -15   3       22.28       62.35     31.60 o 
   2  15  -3     1580.96     1504.81     98.22 o 
   2 -15  -2     1169.35     1161.80     54.84 o 
   2  15  -2     1185.55     1189.29    108.13 o 
  -2  15   1       42.68       10.12     23.42 o 
   2  15  -1       98.08      101.56     51.74 o 
  -2  15   0       57.98       61.53     19.40 o 
   2  15   0       98.76      139.78     78.13 o 
   2  15   1       16.95       39.27     24.13 o 
   2  15   1     1134.36     1009.90     83.02 o 
  -2 -15  -2     1631.12     1589.29     55.17 o 
   2  15   2     1652.42     1715.61    100.60 o 
  -2 -15  -3       14.63        5.73     30.74 o 
   2 -15   3      144.11      104.39     87.43 o 
  -2 -15  -4      115.74      103.15     33.46 o 
   2 -15   4      118.37       91.91     89.25 o 
  -2 -15  -5       14.33       19.49     34.05 o 
   2 -15   5     1096.73     1015.13    126.92 o 
   2  15   6     1642.05     1654.74     76.56 o 
   2 -15   6     1642.36     1601.67    150.93 o 
  -2  15  -7       84.08       62.20     40.05 o 
   2 -15   7      560.24      520.32     92.71 o 
  -2 -15  -8      949.90      918.56     64.83 o 
   2 -15   8      949.97      971.50    132.67 o 
  -2 -15  -9      104.99      123.78     45.89 o 
  -2 -16   7      146.52       72.20     56.88 o 
   2  16  -7      382.31      420.81     80.69 o 
  -2 -16   6      385.53      386.46     45.92 o 
   2  16  -6     1352.67     1296.16     83.48 o 
  -2 -16   5      449.65      392.84     56.29 o 
   2  16  -5      793.45      688.17     56.97 o 
  -2 -16   4      298.71      308.55     36.40 o 
   2  16  -4     1032.44      986.52    115.97 o 
  -2  16   3      195.77      146.23     38.14 o 
   2  16  -3      256.63      183.05     66.81 o 
  -2  16   2       72.25       49.77     36.30 o 
   2  16  -2      392.72      276.49     94.40 o 
  -2  16   1      662.87      738.51     61.53 o 
   2  16  -1     1163.06     1256.40     94.28 o 
  -2  16   0      523.45      517.76     55.03 o 
   2  16   0     1156.87     1141.74     91.91 o 
  -2 -16  -1      335.36      346.02     44.84 o 
   2  16   1      404.40      301.65     68.81 o 
   2  16   2       63.69       68.15     34.25 o 
   2 -16   2      250.77      260.73     68.64 o 
  -2  16  -3      767.84      759.10     52.30 o 
   2 -16   3     1053.28     1133.17    129.30 o 
  -2 -16  -4      359.78      367.58     42.12 o 
   2 -16   4      789.47      753.00    113.67 o 
  -2 -16  -5     1012.10      961.37     61.28 o 
   2 -16   5     1380.50     1409.30    145.38 o 
  -2 -16  -6      246.75      314.63     44.69 o 
   2 -16   6      386.76      369.75    112.73 o 
  -2 -17   3     1007.62      956.22     74.62 o 
   2  17  -3     1118.41     1000.52    100.91 o 
   2 -17  -2       37.81       30.75     45.62 o 
   2  17  -2      576.81      654.73    126.07 o 
  -2 -17   1     1095.14     1112.62    116.69 o 
   2  17  -1     1100.51     1191.76    102.68 o 
  -2 -17   0        5.62       -1.32     78.39 o 
   2 -17   0     1052.11     1139.65     96.46 o 
  -2 -17  -1      564.06      487.66     88.04 o 
   2  17   1      600.19      587.26     82.79 o 
  -2 -17  -2      115.94      102.12     78.32 o 
   2 -17   2     1078.81     1046.83    102.14 o 
   3   0  -4      125.08       84.93      9.68 o 
   3   1 -18      672.09      716.99     46.98 o 
  -3   1  17      545.31      510.85     31.80 o 
  -3   1  16      651.05      664.49     32.97 o 
  -3   1  15     2924.46     3193.20     54.93 o 
  -3   1  14     2091.60     2432.65     39.88 o 
   3  -1 -13     3682.04     3783.35     34.96 o 
  -3  -1  12      208.69      215.00     10.34 o 
  -3   1  11      249.77      256.06     11.99 o 
  -3   1  10     5162.17     5958.33     36.37 o 
   3   1  -9     6324.75     6879.58     46.38 o 
   3   1  -8     1161.23     1416.60     26.98 o 
   3  -1  -7      681.03      525.93     18.70 o 
   3  -1  -5    11842.81     3806.49     34.72 o 
  -3  -1   4     5759.91     6562.24     38.80 o 
   3   1  -3     1103.76     1343.19     18.78 o 
   3   1  -2     6927.31     8104.09     45.80 o 
  -3  -1   1    13621.78    16448.87     57.19 o 
   3   1   0    13340.87    15997.28     62.62 o 
   3   1   1     7249.00     9261.36     50.76 o 
   3  -1   2     1107.51     1331.53     19.37 o 
   3   1   3     5794.35     7078.90     49.09 o 
   3   1   4     3986.45     4870.33     41.46 o 
  -3  -1  -5     8115.40     2302.61     26.84 o 
  -3  -1  -6      701.62      866.73     18.44 o 
   3   1   7     1113.05     1272.41     23.34 o 
   3  -1   8     6168.16     6820.38     50.08 o 
   3  -1   9     5294.13     6249.42     48.66 o 
  -3  -1 -10      260.98      270.33     13.10 o 
   3  -1  11      217.73      238.43     13.22 o 
   3  -1  12     3555.48     3771.44     44.23 o 
  -3   1 -13     2120.39     2500.09     56.87 o 
  -3   1 -14     2912.82     3195.92     66.19 o 
  -3  -1 -15      672.36      701.86     36.43 o 
   3  -1  16      521.20      484.16     31.96 o 
  -3  -1 -17      670.69      679.74     38.72 o 
  -3  -2  18      772.69      919.37     53.46 o 
  -3  -2  17      628.23      669.26     37.85 o 
  -3   2  16     2017.23     2310.46     55.24 o 
  -3   2  15     1344.33     1488.97     39.45 o 
   3  -2 -14      131.08      146.11     16.80 o 
  -3  -2  13      563.66      600.39     20.63 o 
  -3   2  12     3016.30     3427.60     39.31 o 
   3   2 -11     1891.50     2201.22     31.09 o 
  -3   2  10      378.02      431.06     14.60 o 
  -3   2   9      520.41      594.78     16.32 o 
  -3   2   8     3579.61     4130.35     39.58 o 
  -3   2   7     9188.42     4032.41     40.66 o 
   3   2  -6     3078.64      896.96     19.50 o 
   3  -2  -5      833.76     1022.71     19.46 o 
  -3  -2   4     4504.98     5065.97     34.56 o 
   3   2  -3     9507.05    11466.52     53.72 o 
  -3  -2   2     6984.21     8563.85     41.47 o 
  -3   2   1    13489.98    17560.16     59.74 o 
   3   2   0    12927.29    14727.48     52.28 o 
   3   2   1     7090.84     9076.81     41.04 o 
   3  -2   2     9249.73    10471.25     49.84 o 
  -3   2  -3     4699.20     5794.47     48.39 o 
   3   2   4      808.27      688.09     13.76 o 
  -3   2  -5     2953.37     1276.09     18.96 o 
   3   2   6     9004.81     5390.54     39.98 o 
  -3  -2  -7     3615.67     4267.45     37.23 o 
   3  -2   8      531.68      606.23     16.40 o 
   3   2   9      383.21      430.86     13.89 o 
   3  -2  10     1856.83     2029.52     30.49 o 
  -3   2 -11     3071.48     3478.76     36.68 o 
   3   2  12      571.19      619.74     27.08 o 
   3  -2  13      127.48      119.50     19.94 o 
   3   2  14     1292.33     1484.36     46.86 o 
   3   2  15     2075.00     2432.50     56.15 o 
  -3   2 -16      635.64      669.99     34.49 o 
  -3  -2 -17      805.50      891.74     39.86 o 
   3  -3 -18     1552.46     1582.08     67.48 o 
  -3   3  17      105.35       82.25     36.62 o 
  -3   3  16      129.32      126.03     21.54 o 
  -3   3  15     3917.06     4381.07     65.12 o 
  -3  -3  14     3873.61     3966.73     65.29 o 
  -3   3  13     1065.16     1109.89     28.20 o 
   3   3 -12      596.88      653.85     19.13 o 
   3   3 -11     2734.61     3146.90     38.58 o 
  -3   3  10     4919.14     5780.13     50.14 o 
   3   3  -9     3427.81     3766.02     43.68 o 
  -3   3   8     4345.31     5478.86     47.98 o 
  -3   3   7     2404.57     3034.25     38.29 o 
   3   3  -6     4411.67     4690.70     56.76 o 
   3  -3  -6     5616.26      894.39     20.66 o 
   3   3  -5     5950.39     2514.30     26.67 o 
  -3  -3   4    11427.46    14324.97     59.22 o 
   3   3  -3     1237.55     1316.89     16.59 o 
  -3   3   2     1635.56     2048.84     22.21 o 
  -3   3   1     9779.99    11618.08     50.83 o 
   3   3   0    10232.39    12857.53     51.47 o 
   3   3   1     1645.21     2134.00     19.21 o 
   3   3   2     1283.70     1537.25     24.02 o 
  -3   3  -3    10940.99    14345.64     72.15 o 
   3   3   4     6225.20     7412.84     53.29 o 
  -3  -3  -5     5476.30     4910.96     45.57 o 
   3  -3   6     2464.17     1259.15     24.75 o 
   3  -3   7     4156.92     5169.38     43.69 o 
   3  -3   8     3568.32     4371.39     43.24 o 
   3  -3   9     4731.08     5526.14     55.30 o 
   3  -3  10     2827.97     3376.17     43.03 o 
  -3  -3 -11      601.08      682.44     23.94 o 
   3  -3  12     1103.76     1101.22     29.77 o 
   3  -3  13     3709.52     4192.03     72.88 o 
   3  -3  14     4099.09     4538.30     77.97 o 
  -3  -3 -15      133.46      151.31     23.34 o 
   3   3  16      109.35       39.37     33.66 o 
  -3  -3 -17     1488.71     1571.44     53.16 o 
  -3  -4  18      486.39      433.81     53.66 o 
  -3  -4  17     1021.31     1038.31     64.35 o 
  -3  -4  16     1605.29     1796.70     57.61 o 
  -3   4  15      650.47      743.25     33.68 o 
  -3   4  14       42.21       63.81     18.76 o 
   3   4 -13     1155.43     1332.75     30.97 o 
   3   4 -12     3999.32     4535.03     46.11 o 
   3   4 -11     4060.31     4526.85     47.68 o 
  -3   4  10     1922.67     2192.44     32.34 o 
  -3   4   9     1829.59     2101.98     34.62 o 
  -3   4   8     5319.62     6124.04     55.95 o 
  -3   4   7     5991.23     6922.65     52.21 o 
  -3  -4   6      539.37      664.89     16.42 o 
   3   4  -5      669.03      649.89     15.00 o 
  -3   4   4     4008.88     3011.82     26.94 o 
  -3  -4   3     6977.28     2722.38     25.94 o 
  -3   4   2     3140.86     3706.13     28.35 o 
  -3   4   1     1969.81     2542.27     23.36 o 
  -3   4   0     1946.19     2284.49     24.33 o 
   3  -4   1     3239.80     4267.25     42.01 o 
  -3   4  -2     6786.27     8524.97     60.25 o 
  -3   4  -3     4188.43     1694.50     24.98 o 
   3  -4   4      670.44      793.02     22.21 o 
   3  -4   5      533.21      568.50     14.27 o 
   3  -4   6     5782.74     1859.30     27.16 o 
   3  -4   7     5550.98     6627.18     55.11 o 
   3  -4   8     1914.63     2410.54     43.27 o 
   3  -4   9     1850.81     2219.37     41.10 o 
   3  -4  10     3883.94     4475.11     61.84 o 
   3   4  11     4046.13     4718.93     58.64 o 
  -3  -4 -12     1208.97     1399.80     37.41 o 
  -3  -4 -13       40.43       42.64     21.86 o 
   3  -4  14      621.85      665.68     36.88 o 
   3  -4  15     1581.19     1704.28     51.57 o 
  -3  -4 -16      983.60      955.59     41.37 o 
  -3  -4 -17      485.48      489.33     48.18 o 
  -3   5  18     1106.45     1139.43     70.59 o 
  -3  -5  17     1046.60     1104.62     66.66 o 
   3  -5 -16      281.22      266.22     33.79 o 
  -3   5  15     1404.67     1344.41     47.62 o 
  -3   5  14     2495.75     2616.11     62.52 o 
   3   5 -13     2251.66     2484.67     44.59 o 
   3   5 -12      833.12      787.80     17.74 o 
  -3  -5  11     1947.38     2089.19     28.25 o 
  -3   5  10     3892.62     4160.81     39.52 o 
  -3   5   9     5034.99     5725.20     50.31 o 
  -3  -5   8     1899.57     2179.08     28.21 o 
   3   5  -7      667.44      793.62     18.83 o 
  -3  -5   6       28.08       77.50      8.19 o 
   3   5  -6     6734.04     6967.66     42.29 o 
  -3  -5   5    10951.97    13271.38     58.53 o 
  -3   5   4     4360.82     5251.26     37.89 o 
   3   5  -3     2861.62     3759.14     34.24 o 
  -3   5   2     7406.64     9681.10     53.82 o 
  -3   5   1     6410.95     8535.80     45.16 o 
   3   5   0     6156.45     7334.09     40.13 o 
   3  -5   1     7551.09     9685.50     53.88 o 
  -3   5  -2     2741.61      803.28     21.47 o 
   3  -5   3     4430.67     5693.54     57.64 o 
   3  -5   4    10762.60    12574.47     80.08 o 
  -3  -5  -5     7044.47     5965.18     53.14 o 
   3  -5   6      664.43      583.07     15.71 o 
   3  -5   7     1840.23     1563.81     25.50 o 
  -3  -5  -8      802.04      843.73     25.46 o 
   3  -5   8     4881.03     5846.47     71.43 o 
   3  -5   9     4023.88     4895.68     63.43 o 
   3  -5  10     2015.50     2339.03     47.42 o 
   3  -5  11      813.72      889.50     29.76 o 
   3   5  12     2157.13     2253.86     59.76 o 
   3   5  13     2503.65     2590.41     66.05 o 
  -3  -5 -14     1398.75     1383.31     52.22 o 
   3  -5  15      286.82      306.95     32.11 o 
  -3  -5 -16     1006.89      901.30     55.91 o 
   3   5  17     1136.93     1170.67     65.04 o 
  -3  -6  17     1977.24     2140.39     90.31 o 
   3  -6 -16     1289.98     1314.29     58.41 o 
   3  -6 -15      165.61      163.21     30.72 o 
  -3   6  14       67.27       68.07     20.86 o 
   3   6 -13     1570.59     1700.26     47.73 o 
   3   6 -12     3099.78     3113.49     45.09 o 
  -3  -6  11     2097.65     2261.39     27.56 o 
  -3   6  10     1059.11     1072.68     19.91 o 
  -3   6   9      880.26      962.45     19.35 o 
  -3   6   8     3878.52     3600.23     24.81 o 
  -3   6   7     1908.52     2063.00     22.69 o 
   3   6  -6     3243.24     3431.41     36.43 o 
   3   6  -5      736.60      678.34     16.65 o 
   3   6  -4     1138.38     1335.11     21.60 o 
   3  -6  -3     4759.78     5488.19     43.87 o 
  -3   6   2     5954.76     7668.63     48.54 o 
  -3   6   1     1556.54     1910.38     24.11 o 
   3   6   0     1528.01     1145.39     18.03 o 
   3   6   1     5708.11     1396.66     23.37 o 
  -3  -6  -2     4969.73     6160.85     48.05 o 
   3  -6   3     1121.24     1415.11     31.11 o 
   3  -6   4      766.49      636.46     20.15 o 
   3  -6   5     3107.36      936.08     28.86 o 
   3  -6   6     1994.25      916.81     28.84 o 
   3  -6   7     3742.09     2850.66     34.37 o 
  -3  -6  -8      879.46      884.98     27.17 o 
   3  -6   8      917.55     1179.44     32.31 o 
   3  -6   9     1040.80     1118.99     35.43 o 
  -3   6 -10     2188.16     2590.84     49.34 o 
  -3  -6 -11     2968.40     3543.27     77.32 o 
   3   6  12     1633.04     1810.93     55.05 o 
  -3  -6 -13       64.43       41.49     27.61 o 
  -3  -6 -14      173.20      209.88     28.16 o 
   3   6  15     1236.29     1363.19     63.95 o 
  -3  -6 -16     2060.70     2545.12     89.34 o 
  -3  -7  17     1451.06     1408.28     64.96 o 
  -3  -7  16      445.63      476.28     45.37 o 
  -3  -7  15      510.11      497.40     37.07 o 
   3  -7 -14     2764.59     2972.92     64.47 o 
   3  -7 -13      966.49      962.52     38.05 o 
   3   7 -12      169.10      122.94     17.76 o 
   3  -7 -11     1467.53     1133.80     21.67 o 
  -3   7  10     3483.61     2710.04     21.26 o 
  -3   7   9     2340.04     2213.23     20.13 o 
  -3   7   8      939.28      976.51     15.31 o 
  -3   7   7      600.83      600.71     15.21 o 
   3   7  -6     3331.56     3971.33     38.88 o 
   3   7  -5     7852.03     9850.43     61.46 o 
   3   7  -4     3611.13     4541.07     42.62 o 
   3   7  -3     2417.59     1209.62     21.46 o 
   3   7  -2     5983.51     3456.60     34.74 o 
   3  -7  -1     5460.53     6848.93     50.04 o 
   3   7   0     5403.15     6608.11     53.31 o 
  -3   7  -1     6239.02     6218.11     65.72 o 
  -3  -7  -1     6259.65     7542.82     46.48 o 
   3   7   2     2312.62     2790.25     35.94 o 
   3   7   3     3571.92     4332.10     42.48 o 
   3  -7   4     7611.09     1688.74     24.76 o 
   3  -7   5     3415.60     1069.64     31.97 o 
  -3  -7  -6      620.15      497.82     23.38 o 
   3  -7   7      942.72      654.00     23.51 o 
  -3  -7  -8      324.99      344.14     20.86 o 
   3  -7   8     2264.34     2376.40     31.29 o 
   3  -7   9     3501.00     4179.09     63.36 o 
   3  -7  10     1481.71     1759.91     51.41 o 
   3  -7  11      172.59      162.69     23.63 o 
  -3  -7 -12      932.73      950.26     41.59 o 
  -3  -7 -13     2829.05     3195.17     73.90 o 
   3   7  14      517.09      513.38     43.51 o 
  -3  -7 -15      465.92      524.29     46.05 o 
  -3  -7 -16     1387.55     1463.81     74.69 o 
  -3  -8  16      774.82      799.04     53.11 o 
  -3  -8  15     1091.39     1086.28     51.28 o 
  -3  -8  14       97.57       91.42     30.53 o 
   3   8 -13      429.55      469.06     30.27 o 
   3   8 -12     2012.02     2141.52     49.18 o 
  -3  -8  11     3843.88     4049.29     65.27 o 
  -3  -8  10       19.56       24.79     12.11 o 
  -3  -8   9      170.95      140.14      7.32 o 
  -3  -8   8     3204.62     1994.46     25.88 o 
  -3  -8   7     2172.88     1501.16     23.50 o 
   3   8  -6      960.21      755.83     18.21 o 
   3   8  -5      403.22      438.44     15.77 o 
   3   8  -4     4366.29     5263.76     49.83 o 
   3   8  -3     4771.79     5916.69     54.58 o 
  -3  -8   2     3624.05     4281.16     44.51 o 
   3   8  -1      326.16      356.54     15.84 o 
   3   8   0      314.90      341.36     15.09 o 
  -3   8  -1     2034.21     2114.33     47.74 o 
  -3  -8  -1     3639.77     4417.08     51.03 o 
  -3  -8  -2     4669.65     5827.26     58.22 o 
   3  -8   3     4561.32     5458.66     58.37 o 
   3  -8   4      385.47      446.74     24.85 o 
   3  -8   5      972.40      948.73     29.78 o 
   3  -8   6     2125.04     2013.33     30.11 o 
   3  -8   7     3324.69     3137.99     37.44 o 
  -3  -8  -8        1.26       10.30     12.80 o 
   3  -8   8      163.47      141.20     15.34 o 
  -3   8  -9       20.24        9.70     15.45 o 
  -3  -8 -10     3727.77     3998.00     57.26 o 
  -3  -8 -11     2072.81     2375.36     61.16 o 
  -3  -8 -12      440.74      476.30     41.23 o 
   3   8  13      101.94       83.03     34.47 o 
   3   8  14     1048.67     1179.87     61.17 o 
   3   8  15      790.99      814.35     55.22 o 
  -3  -9  15     1140.54     1161.22     56.74 o 
   3  -9 -14     1908.03     1891.88     66.98 o 
   3   9 -13      223.30      188.95     35.81 o 
   3   9 -12     1125.08     1037.77     53.41 o 
  -3  -9  11     3777.08     4345.28     71.11 o 
  -3  -9  10     2177.27     2182.58     44.77 o 
  -3  -9   9     3335.92     3897.85     56.74 o 
  -3  -9   8     2935.71     3320.56     48.58 o 
  -3  -9   7     1266.65     1416.13     28.79 o 
   3   9  -6      864.22      997.82     22.66 o 
   3   9  -5     6507.43     7921.61     66.72 o 
  -3  -9   4     2604.17     3277.65     44.68 o 
   3   9  -3      330.67      362.62     15.57 o 
  -3  -9   2      649.03      813.29     21.43 o 
   3   9  -1     2306.42     2677.99     38.22 o 
   3   9   0     2413.53     3003.08     40.78 o 
   3   9   1      621.10      699.36     18.62 o 
  -3   9  -2      273.57      247.05     16.87 o 
   3  -9   2      339.75      373.52     19.76 o 
   3  -9   3     2490.39     2964.94     58.49 o 
   3  -9   4     6804.15     8732.74     99.23 o 
   3  -9   5      828.92     1022.02     36.69 o 
   3  -9   6     1319.84     1657.18     44.84 o 
   3  -9   7     2805.43     2650.79     41.72 o 
   3  -9   8     3490.87     3526.62     43.06 o 
   3  -9   9     2081.03     2256.88     71.73 o 
   3  -9  10     3949.95     4797.40     83.80 o 
   3  -9  11     1075.42     1037.08     53.87 o 
  -3   9 -12      233.07      284.38     36.40 o 
   3   9  13     1823.33     1953.25     75.15 o 
   3   9  14     1192.11     1452.75     68.65 o 
  -3 -10  15     1394.98     1429.98     61.21 o 
   3  10 -14      292.76      261.68     36.14 o 
   3  10 -13      469.55      406.34     41.67 o 
   3  10 -12     1925.31     1924.61     76.49 o 
  -3 -10  11     2336.40     2502.02     64.68 o 
  -3 -10  10       71.18       61.36     24.71 o 
  -3 -10   9      191.38      197.90     20.25 o 
  -3 -10   8     2935.73     3270.65     54.94 o 
  -3 -10   7     1033.68     1138.97     36.24 o 
   3  10  -6      963.16     1063.61     23.39 o 
   3  10  -5       71.03       74.25     13.03 o 
   3  10  -4     1920.63     2224.72     40.06 o 
   3  10  -3     2827.46     3579.47     43.58 o 
   3  10  -2     4263.90     5010.42     56.05 o 
   3  10  -1      480.13      582.23     21.26 o 
   3  10   0      470.71      564.47     20.12 o 
  -3 -10  -1     4304.02     5140.74     49.59 o 
  -3  10  -2     2769.69     3198.86     45.20 o 
  -3  10  -3     1993.62     2136.96     33.96 o 
   3 -10   4       70.41      110.90     18.95 o 
   3 -10   5      950.89     1072.99     39.16 o 
   3 -10   6      998.13     1236.13     42.01 o 
   3  10   7     2986.58     3390.58     50.99 o 
   3 -10   8      193.42      186.16     22.01 o 
   3 -10   9       68.55       47.94     31.64 o 
   3 -10  10     2289.65     2662.16     82.60 o 
   3 -10  11     1989.66     2373.23     80.27 o 
  -3 -10 -12      478.33      500.24     43.94 o 
   3  10  13      298.30      422.57     44.00 o 
   3  10  14     1349.90     1425.31     69.50 o 
   3  11 -14     1549.75     1567.60     71.88 o 
   3  11 -13      504.61      505.06     45.62 o 
   3  11 -12       15.04      -42.44     58.87 o 
  -3 -11  11      407.91      371.17     32.92 o 
  -3 -11  10     1674.10     1878.30     59.01 o 
  -3 -11   9     1970.89     2150.75     51.75 o 
  -3 -11   8      802.29      883.25     32.83 o 
  -3 -11   7       43.82       35.85     19.95 o 
  -3  11   6      486.37      531.26     27.37 o 
   3  11  -6     2476.87     2629.73     57.27 o 
   3  11  -5     4893.77     5482.59     68.83 o 
   3  11  -4     1233.74     1468.49     34.37 o 
  -3 -11   3      398.16      465.04     19.99 o 
   3  11  -2     2014.45     2395.44     38.58 o 
   3  11  -1     2499.67     3021.02     44.03 o 
   3  11   0     2453.06     2816.99     46.45 o 
   3  11   1     2106.29     2517.90     39.55 o 
  -3  11  -2      381.28      412.40     19.23 o 
  -3  11  -3     1196.97     1346.44     31.40 o 
  -3  11  -4     4736.99     4719.72     50.77 o 
   3 -11   5     2547.78     3077.38     65.87 o 
   3 -11   6       44.38       54.25     22.92 o 
  -3 -11  -7      792.61      911.99     39.21 o 
   3 -11   8     1952.95     2200.23     73.94 o 
   3 -11   9     1717.43     2023.21     72.63 o 
   3 -11  10      409.57      381.51     39.47 o 
   3 -11  11       15.64       10.74     44.57 o 
   3  11  12      488.73      556.62     47.51 o 
  -3 -11 -13     1609.98     1914.72     80.51 o 
   3  12 -13     1000.51     1116.06     63.31 o 
   3  12 -12      882.84      913.98     57.92 o 
   3  12 -11     1186.76     1245.50     62.89 o 
  -3 -12  10      853.69      867.31     45.28 o 
  -3 -12   9      757.46      869.94     46.43 o 
  -3 -12   8     1223.83     1280.55     40.52 o 
  -3 -12   7     1401.83     1550.67     47.86 o 
   3  12  -6     1919.72     2361.81     55.94 o 
   3  12  -5      172.74      151.06     24.26 o 
   3  12  -4      185.21      167.54     19.67 o 
  -3  12   3     2969.71     3384.56     55.08 o 
   3  12  -2     3726.66     4548.50     58.09 o 
   3  12  -1      207.55      218.66     19.45 o 
   3  12   0      200.79      207.26     16.71 o 
   3  12   1     3569.33     4085.89     49.82 o 
   3  12   2     3097.46     3678.25     53.15 o 
  -3  12  -3      178.03      174.05     16.27 o 
   3 -12   4      168.32      149.92     22.68 o 
   3 -12   5     1874.15     2311.13     60.57 o 
  -3 -12  -6     1458.96     1718.15     53.59 o 
   3 -12   7     1184.93     1347.35     59.73 o 
   3 -12   8      786.23      969.57     53.54 o 
   3 -12   9      825.61      904.04     53.68 o 
   3 -12  10     1240.40     1423.68     66.31 o 
   3 -12  11      843.68      865.10     55.35 o 
   3  12  12     1046.74     1281.16     67.85 o 
  -3  13  12      615.37      670.51     76.11 o 
   3  13 -11      581.60      561.19     47.84 o 
  -3 -13  10     1161.41     1299.39     57.26 o 
  -3 -13   9     1664.94     1903.85     64.63 o 
  -3 -13   8      408.82      409.14     31.90 o 
   3 -13  -7      381.24      387.90     28.81 o 
   3  13  -6     2378.95     2461.12     66.14 o 
   3  13  -5     3034.82     3382.05     75.92 o 
   3  13  -4      345.51      356.69     31.08 o 
   3  13  -3       42.23       40.26     19.15 o 
   3  13  -2      899.81      974.69     33.40 o 
   3  13  -1     1888.99     2055.85     46.76 o 
   3  13   0     1851.65     2066.80     42.17 o 
   3  13   1      911.93     1072.65     31.68 o 
   3  13   2       40.96       16.46     20.56 o 
  -3 -13  -3      358.86      355.24     26.77 o 
   3 -13   4     3011.16     3371.00     65.41 o 
   3 -13   5     2482.37     2851.95     60.68 o 
  -3 -13  -6      397.17      405.56     32.03 o 
   3 -13   7      391.25      440.24     40.70 o 
   3 -13   8     1653.62     2143.22     78.17 o 
   3 -13   9     1194.48     1443.82     67.73 o 
   3 -13  10      600.19      605.53     49.34 o 
  -3 -13 -11      608.50      639.91     73.71 o 
   3  14 -10      919.79     1054.27     61.77 o 
  -3 -14   9      458.11      522.49     40.95 o 
  -3 -14   8     1262.79     1321.98     54.50 o 
  -3 -14   7     1573.00     1760.20     57.79 o 
   3 -14  -6      798.57      875.76     45.76 o 
   3 -14  -5      182.47      207.34     27.99 o 
   3  14  -4      739.32      770.30     42.07 o 
   3  14  -3     1395.78     1493.13     54.69 o 
   3  14  -2     1066.42     1156.67     42.87 o 
   3  14  -1      778.31      893.83     34.81 o 
   3  14   0      751.25      809.50     34.03 o 
   3  14   1     1086.48     1184.43     39.82 o 
   3  14   2     1400.52     1622.56     45.44 o 
  -3  14  -3      773.66      916.63     38.49 o 
  -3 -14  -4      175.22      179.53     29.92 o 
   3 -14   5      801.46      898.23     44.74 o 
   3 -14   6     1558.00     1801.84     71.06 o 
   3 -14   7     1310.09     1605.52     69.78 o 
   3 -14   8      475.92      590.45     47.51 o 
   3 -14   9      879.09      997.27     59.25 o 
   3  15  -8      756.83      788.79     54.62 o 
   3  15  -7      165.38      136.53     41.39 o 
   3  15  -6      688.35      643.97     50.35 o 
   3  15  -5     1343.81     1404.09     57.17 o 
   3  15  -4     2067.27     2269.63     68.56 o 
   3  15  -3      173.06      160.05     31.46 o 
   3  15  -2       57.14       16.66     38.79 o 
   3  15  -1     3159.33     3357.67     80.49 o 
   3  15   0     3302.68     3833.12     75.15 o 
   3  15   1       59.56       56.25     29.27 o 
   3  15   2      178.55      145.43     26.88 o 
  -3 -15  -3     1975.48     2288.47     61.78 o 
  -3 -15  -4     1402.61     1620.50     59.02 o 
   3 -15   5      657.99      698.45     51.38 o 
   3 -15   6      171.09      230.69     42.76 o 
   3 -15   7      723.94      702.31     50.74 o 
   3  16  -5      124.52      148.30     44.75 o 
   3  16  -4      904.58      955.65     50.42 o 
   3  16  -3     1176.90     1242.31     56.00 o 
   3  16  -2      314.84      380.91     37.39 o 
   3  16  -1      921.13      998.05     49.10 o 
   3  16   0      881.04      926.81     48.50 o 
   3  16   1      309.02      326.68     42.52 o 
  -3 -16  -2     1136.73     1296.31     54.81 o 
  -3 -16  -3      934.59     1026.60     45.63 o 
  -3 -16  -4      126.90       79.42     42.33 o 
  -4  -1  18      946.46      858.54     53.50 o 
  -4   1  17      424.42      449.13     30.61 o 
  -4   1  16     1470.31     1585.72     49.42 o 
  -4   1  15      985.08      969.68     39.84 o 
  -4   1  14      822.32      859.56     36.08 o 
  -4   1  13     1524.66     1579.96     36.91 o 
  -4   1  12     1628.99     1773.35     37.48 o 
   4   1 -11     1308.61     1334.73     35.94 o 
   4   1 -10     1472.40     1462.39     34.76 o 
   4   1  -9     1788.84     1840.61     35.49 o 
   4   1  -8     4689.43     5443.47     62.55 o 
   4  -1  -7    10567.56    11884.33     87.30 o 
   4   1  -6     1875.05     2124.68     29.36 o 
   4   1  -5     1069.42     1128.55     17.75 o 
  -4   1   4     4883.07     4605.49     34.53 o 
   4   1  -3     6529.82     2151.68     26.31 o 
  -4   1   2     1406.55     1613.53     23.19 o 
  -4   1   1     2496.77     2873.18     29.24 o 
   4   1   0     2465.30     2683.59     30.35 o 
   4   1   1     1349.70     1590.69     25.07 o 
   4   1   2     6510.70     1767.55     27.07 o 
   4   1   3     5002.67     5846.98     51.26 o 
   4   1   4     1097.24     1200.43     27.53 o 
  -4   1  -5     1903.07     2115.12     30.98 o 
  -4   1  -6    10329.79    11846.07     67.48 o 
  -4   1  -7     4882.15     5566.36     47.71 o 
   4   1   8     1838.07     1864.59     30.78 o 
   4  -1   9     1429.51     1528.30     27.91 o 
   4  -1  10     1258.36     1358.35     27.07 o 
   4  -1  11     1691.75     1782.25     33.56 o 
  -4   1 -12     1490.67     1582.21     47.28 o 
  -4  -1 -13      851.59      844.95     37.25 o 
   4   1  14      941.86      914.54     40.26 o 
   4   1  15     1493.89     1552.55     51.65 o 
   4   1  16      412.39      430.31     31.45 o 
   4  -1  17      980.78      962.08     42.91 o 
  -4   2  17      512.62      528.87     36.91 o 
  -4   2  16      205.84      195.55     26.13 o 
  -4   2  15     1415.73     1396.21     46.27 o 
  -4   2  14     3171.50     3300.23     56.18 o 
  -4   2  13     4092.79     4341.74     62.22 o 
   4   2 -12     2369.42     2532.36     44.61 o 
   4   2 -11      712.13      753.69     26.93 o 
   4   2 -10     6282.16     6715.84     71.72 o 
   4   2  -9     4340.74     4702.24     62.75 o 
   4   2  -8      544.96      543.57     24.62 o 
   4   2  -7      365.48      413.03     17.04 o 
   4   2  -6     7128.29     8170.72     67.21 o 
   4  -2  -5     5476.87     6147.71     47.47 o 
  -4   2   4     4931.47     5846.26     45.68 o 
   4   2  -3      367.03      379.04     12.64 o 
  -4   2   2     1455.40     1103.96     17.10 o 
   4   2  -1    15960.80    18429.91     67.51 o 
   4   2   0    15729.80    18828.90     67.62 o 
   4   2   1     1514.39     1083.09     19.53 o 
   4   2   2      351.12      335.95     12.56 o 
   4   2   3     5068.79     5774.02     49.66 o 
   4   2   4     5379.30     6367.19     52.68 o 
  -4   2  -5     7440.31     7832.69     56.35 o 
  -4   2  -6      381.10      393.51     13.41 o 
  -4  -2  -7      524.32      606.14     17.68 o 
  -4  -2  -8     4194.38     4766.66     45.77 o 
   4  -2   9     6460.78     6957.13     56.32 o 
   4  -2  10      726.87      768.45     20.56 o 
   4  -2  11     2393.95     2637.61     51.49 o 
  -4  -2 -12     3985.06     4229.88     74.60 o 
   4   2  13     3239.38     3468.09     70.38 o 
   4   2  14     1376.94     1370.51     44.63 o 
   4   2  15      215.21      207.66     28.39 o 
  -4   2 -16      491.40      490.99     31.77 o 
  -4  -3  17     1381.24     1432.22     65.09 o 
  -4   3  16     2199.17     2399.16     69.02 o 
  -4   3  15      165.76      171.33     23.47 o 
   4  -3 -14      154.09      171.89     18.92 o 
   4   3 -13     1287.18     1324.58     35.16 o 
   4   3 -12     1231.07     1368.04     34.43 o 
  -4   3  11     1094.29     1178.97     25.76 o 
  -4   3  10     2855.36     3021.45     40.67 o 
  -4   3   9     2295.90     2376.01     36.21 o 
  -4   3   8     1710.49     1762.93     34.70 o 
  -4   3   7     5781.03     6520.78     55.76 o 
   4   3  -6     5414.18     5537.74     42.14 o 
   4   3  -5     1373.91      932.91     17.45 o 
  -4   3   4     2201.85     2355.73     26.90 o 
   4   3  -3     6810.26     8320.96     51.36 o 
  -4   3   2     6091.48     7075.46     44.15 o 
  -4   3   1     1201.22     1359.29     19.87 o 
   4   3   0     1170.17     1135.82     17.64 o 
   4   3   1     5827.02     6819.74     41.32 o 
   4   3   2     7122.48     3488.89     28.58 o 
   4   3   3     2104.80     2415.53     30.32 o 
   4   3   4     1405.12     1496.35     23.63 o 
  -4   3  -5     5197.22     6106.51     46.35 o 
   4  -3   6     6031.29     6612.24     61.06 o 
   4   3   7     1635.90     1831.18     34.90 o 
  -4  -3  -8     2384.03     2559.24     40.75 o 
   4  -3   9     2745.17     3096.80     42.68 o 
   4  -3  10     1144.75     1228.84     27.55 o 
   4  -3  11     1188.18     1349.67     37.10 o 
   4   3  12     1346.87     1422.07     45.54 o 
   4  -3  13      147.83      157.07     22.16 o 
   4   3  14      170.50      174.09     26.39 o 
   4  -3  15     2104.76     2355.80     63.17 o 
   4  -3  16     1427.19     1372.65     53.22 o 
  -4  -4  17      312.06      376.14     41.87 o 
  -4   4  16      456.79      451.28     37.52 o 
  -4   4  15     1374.71     1450.91     54.36 o 
   4  -4 -14     3311.51     3371.00     62.34 o 
   4   4 -13     2939.44     3112.54     52.97 o 
   4   4 -12      237.80      228.24     17.84 o 
   4   4 -11     1045.27     1071.37     24.97 o 
  -4   4  10     4482.89     4885.43     53.35 o 
  -4   4   9     5922.34     6026.33     63.39 o 
  -4   4   8      550.40      569.57     21.73 o 
  -4   4   7      168.96      170.26     12.24 o 
   4   4  -6     3533.49     3928.94     38.79 o 
   4   4  -5     5753.69     1308.06     22.64 o 
  -4   4   4     4814.11     5546.71     38.59 o 
   4   4  -3     2213.38     2568.08     24.80 o 
  -4   4   2     2636.02     3264.73     32.88 o 
  -4   4   1     5992.76     6893.26     46.85 o 
   4   4   0     6014.64     6824.99     43.63 o 
   4   4   1     2754.84     3144.86     38.28 o 
   4   4   2     2122.83     2501.09     35.38 o 
   4   4   3     4705.69     5514.69     52.73 o 
   4   4   4     5594.18     6504.27     57.67 o 
  -4   4  -5     3531.54     4001.39     48.17 o 
   4  -4   6      166.86      190.77      8.26 o 
  -4   4  -7      547.68      581.35     17.77 o 
  -4  -4  -8     5761.72     6578.37     65.05 o 
   4  -4   9     4592.63     5312.29     73.85 o 
   4  -4  10     1025.98     1207.52     36.34 o 
   4   4  11      227.82      251.88     25.17 o 
   4   4  12     2825.38     3130.89     73.42 o 
  -4  -4 -13     3435.56     3439.75     78.94 o 
  -4  -4 -14     1395.49     1454.84     55.19 o 
  -4  -4 -15      475.53      468.70     39.00 o 
  -4  -4 -16      298.23      345.59     37.04 o 
  -4  -5  17     1625.44     1671.45     82.73 o 
  -4  -5  16     1664.70     1467.73     76.41 o 
  -4   5  15     1134.69     1102.34     49.04 o 
  -4   5  14      185.38      180.49     24.41 o 
   4   5 -13      750.88      696.03     27.56 o 
   4   5 -12     2619.75     2768.85     48.99 o 
   4   5 -11     3699.40     3939.59     51.96 o 
  -4   5  10      257.28      241.57     14.63 o 
  -4   5   9       26.00       22.42     15.65 o 
  -4   5   8     3458.12     3637.46     38.57 o 
  -4   5   7     4722.95     5144.95     46.37 o 
   4   5  -6     2622.54     2868.44     35.84 o 
   4   5  -5      510.90      445.50     12.42 o 
  -4   5   4     3192.59     3627.55     35.19 o 
  -4  -5   3     4306.54     4876.22     40.20 o 
  -4   5   2     2857.80     3379.85     32.56 o 
  -4   5   1     2405.74     1706.41     25.23 o 
   4   5   0     2349.09     2591.51     30.96 o 
   4   5   1     2850.25     1257.45     28.68 o 
   4   5   2     4146.10     4598.84     52.04 o 
   4  -5   3     3324.13     3702.88     55.24 o 
   4  -5   4      489.95      497.20     21.56 o 
  -4   5  -5     2550.00     2859.36     49.43 o 
   4  -5   6     4537.76     5089.28     66.06 o 
   4  -5   7     3511.50     4025.61     59.04 o 
   4  -5   8       26.84       26.52     10.46 o 
   4  -5   9      256.37      272.63     15.49 o 
   4  -5  10     3613.53     3981.63     78.56 o 
   4  -5  11     2724.19     2838.87     68.94 o 
  -4  -5 -12      728.39      737.53     39.92 o 
  -4  -5 -13      193.99      176.67     31.37 o 
  -4  -5 -14     1093.11     1125.32     50.09 o 
   4   5  15     1706.65     1727.85     66.01 o 
   4   5  16     1637.68     1679.30     75.00 o 
  -4  -6  16        2.60       -8.07     65.19 o 
  -4   6  15      859.42      816.63     41.99 o 
  -4   6  14     2446.09     2567.93     61.93 o 
   4   6 -13      593.76      603.96     32.47 o 
   4   6 -12     1390.32     1363.13     37.65 o 
   4   6 -11     2417.12     2678.32     49.55 o 
  -4   6  10     2971.46     2954.89     46.51 o 
  -4   6   9     1682.42     1805.60     35.95 o 
  -4   6   8     1624.91     1680.69     33.21 o 
  -4   6   7     1368.80     1519.48     29.37 o 
   4   6  -6     1285.91     1386.63     26.91 o 
   4   6  -5     5697.72     6615.55     50.94 o 
  -4   6   4     4302.75     5039.75     43.85 o 
   4   6  -3      198.90      219.67     11.34 o 
  -4   6   2      586.48      508.31     15.68 o 
  -4   6   1     5598.09     6875.06     50.76 o 
   4   6   0     5858.07     2146.89     28.11 o 
   4   6   1      568.81      688.39     23.40 o 
   4   6   2      190.24      228.15     14.53 o 
   4  -6   3     4119.63     4883.05     64.45 o 
   4  -6   4     5960.68     6858.52     80.08 o 
   4  -6   5     1265.16     1454.96     37.02 o 
   4  -6   6     1427.46     1577.15     38.63 o 
   4  -6   7     1556.71     1709.41     40.28 o 
   4  -6   8     1756.11     2040.58     46.12 o 
   4  -6   9     2851.89     3396.39     38.05 o 
   4  -6  10     2522.02     2761.94     66.89 o 
   4  -6  11     1339.80     1356.93     49.76 o 
   4   6  12      620.55      679.26     41.22 o 
   4   6  13     2348.50     2512.91     69.90 o 
   4   6  14      894.27      821.94     45.17 o 
  -4  -6 -15        2.48      -22.11     51.01 o 
  -4  -7  16      937.15      798.14     60.46 o 
   4  -7 -15     1252.23     1250.06     54.31 o 
  -4   7  14      194.33      162.68     27.20 o 
   4   7 -13      571.01      518.00     31.48 o 
   4   7 -12     2102.78     2153.83     60.77 o 
   4   7 -11     3357.04     3420.85     78.85 o 
   4   7 -10      213.36      219.93     26.47 o 
  -4   7   9      625.73      687.23     19.59 o 
  -4   7   8     3601.57     4026.26     48.87 o 
  -4   7   7     2894.33     3185.85     46.10 o 
   4   7  -6     1869.66     2003.88     30.68 o 
   4   7  -5      516.42      527.40     17.17 o 
   4   7  -4     3798.46      980.98     21.83 o 
   4   7  -3     4542.84     5283.49     50.12 o 
  -4   7   2     3246.69     3808.75     42.04 o 
  -4   7   1       83.75       93.88      8.97 o 
   4   7   0       80.04       90.77      7.83 o 
  -4  -7  -1     3253.19     3762.60     49.90 o 
   4   7   2     4520.75     5293.38     63.20 o 
   4  -7   3     3970.84     4495.72     70.08 o 
   4  -7   4      499.06      600.29     25.69 o 
   4  -7   5     1870.75     2142.93     45.54 o 
   4  -7   6     2834.75     3252.24     55.63 o 
   4  -7   7     3765.74     4382.12     70.34 o 
   4  -7   8      601.48      665.91     29.32 o 
   4  -7   9      203.95      192.30     16.53 o 
   4  -7  10     3231.37     3663.15     91.35 o 
   4  -7  11     2107.74     2334.66     64.20 o 
  -4  -7 -12      585.19      590.93     36.64 o 
   4   7  13      198.99      203.81     30.39 o 
   4   7  14     1202.04     1369.54     66.91 o 
   4   7  15      933.95      905.65     57.66 o 
  -4  -8  15      427.99      425.64     37.78 o 
   4   8 -14     2225.76     2141.68     68.35 o 
   4  -8 -13     1306.40     1230.14     46.54 o 
   4   8 -12      257.97      293.32     29.98 o 
   4   8 -11     1556.93     1606.13     54.26 o 
   4   8 -10     3607.49     3747.88     78.32 o 
   4   8  -9     3929.52     4064.94     74.08 o 
   4   8  -8      263.38      249.74     17.14 o 
   4   8  -7      443.01      387.66     17.28 o 
   4   8  -6     1398.63      939.91     24.58 o 
   4   8  -5     4698.65     5172.49     62.84 o 
   4   8  -4     1117.24      875.18     25.69 o 
   4   8  -3     2125.89     2276.62     34.35 o 
  -4   8   2     2275.51     2698.90     33.44 o 
  -4   8   1     2474.72     2959.48     34.11 o 
   4   8   0     2519.49     2960.44     33.58 o 
   4   8   1     2376.15     2692.09     41.67 o 
   4   8   2     2046.67     2272.87     35.89 o 
   4  -8   3     1151.36     1271.11     40.32 o 
   4  -8   4     4582.88     5281.30     79.44 o 
   4  -8   5     1461.51     1716.57     47.02 o 
   4  -8   6      461.42      566.16     29.37 o 
   4  -8   7      275.34      282.16     22.69 o 
   4  -8   8     3758.00     4394.62     70.58 o 
   4  -8   9     3727.38     3884.10     93.49 o 
   4  -8  10     1570.21     1759.02     66.65 o 
   4  -8  11      246.63      259.18     28.19 o 
   4   8  12     1250.18     1293.12     62.55 o 
   4   8  13     2253.36     2279.59     81.96 o 
   4   8  14      417.27      453.65     43.97 o 
   4  -9 -15      233.56      158.60     53.41 o 
   4   9 -14       91.42       84.78     36.84 o 
   4   9 -13      672.28      673.42     39.76 o 
   4   9 -12     1348.60     1494.62     54.89 o 
   4   9 -11     1328.07     1277.12     50.07 o 
   4   9 -10      910.59      992.52     44.50 o 
   4   9  -9      113.96      123.46     23.11 o 
   4   9  -8     1376.68     1389.42     30.03 o 
   4   9  -7     1620.23     1611.81     34.07 o 
   4   9  -6     3032.58     3249.04     45.88 o 
   4   9  -5      949.58      977.75     27.35 o 
   4  -9  -4     1303.37     1481.93     29.94 o 
   4   9  -3     2982.45     3425.57     43.49 o 
  -4   9   2     4090.68     4722.19     50.29 o 
  -4   9   1      284.95      312.33     14.72 o 
   4   9   0      297.96      303.98     13.68 o 
   4   9   1     3912.79     4669.47     57.41 o 
   4   9   2     3121.07     3593.91     48.67 o 
   4  -9   3     1261.23     1394.82     28.40 o 
   4  -9   4      993.25     1044.83     38.77 o 
   4  -9   5     2908.93     3373.63     67.00 o 
   4  -9   6     1686.89     1835.87     50.32 o 
   4  -9   7     1320.76     1551.12     46.46 o 
   4  -9   8      114.07      115.13     24.55 o 
   4  -9   9      906.07     1081.95     54.50 o 
   4  -9  10     1388.09     1507.84     63.62 o 
   4  -9  11     1293.61     1486.96     64.93 o 
   4   9  12      703.15      734.42     53.93 o 
   4   9  13       87.53       45.13     55.39 o 
   4  -9  14      244.38      128.12     89.31 o 
   4  10 -14     1673.34     1604.13     64.54 o 
   4  10 -13      794.62      829.94     53.63 o 
   4  10 -12      554.25      519.14     47.87 o 
   4  10 -11      846.60      831.42     43.83 o 
   4  10 -10     2114.22     2233.09     65.16 o 
   4  10  -9     2593.97     2721.50     63.65 o 
   4  10  -8     1179.91     1217.04     48.12 o 
   4  10  -7      455.04      398.72     22.28 o 
   4  10  -6      844.07      846.07     31.56 o 
   4  10  -5     4476.53     4835.51     64.99 o 
   4  10  -4     2269.03     2419.58     46.61 o 
   4  10  -3     2164.90     1114.54     29.95 o 
  -4  10   2     2206.07     2426.82     37.36 o 
  -4  10   1     2715.37     2987.36     40.20 o 
   4  10   0     2664.16     3098.49     40.64 o 
   4  10   1     2225.54     2461.73     44.57 o 
   4  10   2     2069.43     2278.32     41.91 o 
   4 -10   3     2275.07     2477.15     42.90 o 
   4 -10   4     4460.16     4990.07     83.20 o 
   4 -10   5      876.32     1040.53     40.75 o 
   4 -10   6      476.19      520.77     30.79 o 
   4 -10   7     1132.80     1300.28     45.12 o 
   4 -10   8     2524.89     2923.98     83.80 o 
   4 -10   9     2205.82     2276.94     76.94 o 
   4 -10  10      849.81      894.60     52.47 o 
   4 -10  11      533.83      579.64     45.75 o 
   4  10  12      762.44      704.93     52.52 o 
   4  10  13     1713.09     1684.70     75.01 o 
   4  11 -13      157.35      124.12     45.26 o 
   4  11 -12     1012.50     1079.75     60.25 o 
   4  11 -11     1962.35     1960.66     75.16 o 
   4  11 -10      690.84      750.66     50.61 o 
   4  11  -9      189.36      161.66     27.43 o 
   4  11  -8     2105.29     2321.63     75.82 o 
   4  11  -7     1505.50     1541.49     61.76 o 
   4  11  -6      378.34      374.54     27.68 o 
   4  11  -5      751.60      699.64     29.31 o 
   4  11  -4     2034.21     2084.64     48.21 o 
   4  11  -3     1401.36     1405.63     44.14 o 
   4  11  -2     1573.90     1662.61     43.19 o 
   4  11  -1      255.73      296.57     22.21 o 
   4  11   0      255.33      282.72     17.02 o 
   4  11   1     1624.70     1727.64     46.08 o 
   4  11   2     1378.60     1439.54     43.35 o 
   4 -11   3     2039.13     2192.93     53.08 o 
   4 -11   4      783.20      852.75     38.53 o 
   4 -11   5      368.96      418.82     29.81 o 
  -4 -11  -6     1469.60     1680.77     52.75 o 
   4  11   7     2193.30     2401.39     76.78 o 
   4 -11   8      192.06      212.70     31.41 o 
   4 -11   9      680.69      780.33     50.52 o 
   4 -11  10     1879.79     2009.09     77.27 o 
   4 -11  11     1048.75     1023.45     62.65 o 
   4  11  12      162.90      187.27     48.24 o 
   4  12 -12      365.01      337.12     44.66 o 
   4  12 -11     1125.57     1024.47     60.26 o 
   4  12 -10     1044.19      998.01     57.66 o 
   4  12  -9     1040.41     1064.59     52.61 o 
   4  12  -8     1092.57     1146.33     58.08 o 
   4  12  -7      650.52      709.37     46.66 o 
   4  12  -6      653.59      617.13     35.43 o 
   4  12  -5     2835.40     2842.06     67.64 o 
   4  12  -4     2700.32     2847.51     57.79 o 
   4  12  -3        6.29      -19.61     28.92 o 
   4  12  -2      576.44      587.76     27.31 o 
   4  12  -1     3232.76     3646.84     65.75 o 
   4  12   0     3380.56     3896.81     69.26 o 
   4  12   1      572.15      567.62     30.84 o 
   4  12   2        6.42       14.08     28.82 o 
   4 -12   3     2597.70     2857.91     62.45 o 
   4 -12   4     2960.85     3031.46     70.52 o 
   4 -12   5      624.57      669.59     38.05 o 
   4 -12   6      677.30      669.38     48.28 o 
   4 -12   7     1046.78     1142.91     57.01 o 
   4 -12   8     1088.55     1094.37     58.40 o 
   4 -12   9     1002.06     1217.90     63.42 o 
   4 -12  10     1170.48     1097.90     60.79 o 
   4 -12  11      356.57      363.21     44.10 o 
   4  13 -10      164.07      132.60     45.14 o 
   4  13  -9       38.75       10.45     46.43 o 
   4  13  -8     1341.06     1432.70     59.91 o 
   4  13  -7     2005.25     2107.67     77.24 o 
   4  13  -6      700.09      654.45     46.91 o 
   4  13  -5      184.60      156.62     26.29 o 
   4  13  -4      589.13      550.10     35.95 o 
   4  13  -3     1016.03     1041.35     45.63 o 
   4  13  -2     1380.36     1460.75     41.18 o 
   4  13  -1     1265.42     1336.00     40.31 o 
   4  13   0     1231.01     1377.97     41.38 o 
   4  13   1     1355.44     1451.38     46.74 o 
   4  13   2     1004.96     1029.38     41.42 o 
   4 -13   3      616.08      611.00     35.46 o 
   4 -13   4      177.14      215.06     28.65 o 
   4 -13   5      690.52      748.30     40.77 o 
   4 -13   6     1939.69     2073.33     74.59 o 
   4 -13   7     1354.81     1394.97     64.47 o 
   4 -13   8       40.25       12.96     47.02 o 
   4 -13   9      171.46      208.10     43.19 o 
   4  14  -8       81.28       70.48     46.68 o 
   4  14  -7       11.90       -4.88     49.47 o 
   4  14  -6     1540.62     1572.41     70.35 o 
   4  14  -5     1533.79     1561.89     68.47 o 
   4  14  -4      880.66     1032.72     47.24 o 
   4  14  -3      324.80      312.18     32.18 o 
   4  14  -2     1089.89     1172.59     50.22 o 
   4  14  -1     1672.13     1749.95     47.57 o 
   4  14   0     1640.60     1761.86     48.31 o 
   4  14   1     1139.34     1177.16     40.83 o 
   4  14   2      317.95      331.73     26.32 o 
  -4 -14  -3      861.70      906.78     36.90 o 
  -4 -14  -4     1480.02     1542.69     52.22 o 
   4 -14   5     1579.90     1658.71     68.55 o 
   4 -14   6       11.62       30.65     47.90 o 
   4 -14   7       82.75      116.95     43.47 o 
   4  15  -6      801.61      881.49     57.79 o 
   4  15  -5      145.09      177.10     47.70 o 
   4  15  -4      184.82      153.51     38.84 o 
   4  15  -3     1245.20     1190.14     56.90 o 
   4  15  -2     1151.59     1119.31     51.02 o 
   4  15  -1       70.04       86.67     35.24 o 
   4  15   0       71.54       67.79     38.73 o 
   4  15   1     1102.48     1054.49     40.40 o 
   4  15   2     1303.00     1368.62     45.84 o 
  -4 -15  -3      176.65      149.62     31.77 o 
   4 -15   4      151.82      104.90     46.44 o 
   4 -15   5      766.46      767.34     46.18 o 
   5   0 -16     2675.13     2837.45    185.92 o 
  -5   0  14      461.81      579.35     77.91 o 
   5   0 -10     1259.98     1353.54     75.17 o 
   5   0  -8     1566.72     1188.79     24.17 o 
   5   0  -6     3330.02     3365.70     43.01 o 
  -5   0   4      879.73      894.39     28.55 o 
  -5   0   2     4611.81     3100.41     48.46 o 
   5   0   0      515.98      220.82     19.79 o 
  -5   0  -2     4766.97     4852.44     89.49 o 
   5   0   4      531.66      520.34     33.15 o 
  -5   0  -6     5208.56     5793.28    100.83 o 
  -5   0  -8     2204.15     2290.53     65.25 o 
  -5   0 -12     1740.20     1887.47    138.03 o 
  -5   0 -14      435.04      529.16     85.60 o 
  -5   1  17      537.14      391.71     47.70 o 
  -5   1  16        6.26       19.60     38.35 o 
  -5   1  16      170.44       79.23     56.69 o 
  -5   1  15      828.35      828.26     93.08 o 
  -5   1  15     1755.85     1594.03     60.87 o 
  -5   1  14      645.05      651.48     57.49 o 
  -5   1  14     1821.21     1882.22     72.35 o 
  -5   1  13     1886.20     1839.82    125.91 o 
  -5   1  13     2251.69     2174.16     65.35 o 
   5   1 -12        8.22      -19.47     32.13 o 
  -5  -1  11        3.93       -3.84     12.19 o 
   5   1 -11      230.39      207.03     34.24 o 
  -5   1  10     1482.45     1373.91     38.32 o 
   5   1 -10     3416.40     3677.11    122.87 o 
   5   1  -9     2776.06     2407.69     54.59 o 
   5   1  -9     4013.30     3988.51    100.06 o 
   5   1  -8      839.56      801.43     36.71 o 
   5   1  -8      856.00      849.31     29.41 o 
   5   1  -7       10.62       18.32      8.04 o 
   5   1  -7       89.48      120.07     18.54 o 
   5   1  -6     1333.09     1261.19     21.45 o 
   5   1  -6     5767.76     6105.12     87.31 o 
   5  -1  -5     2293.78     2301.74     31.99 o 
   5   1  -5     2912.91     2945.94     72.26 o 
  -5   1   4     1373.56     1495.81     26.41 o 
   5  -1  -4     3133.86     3319.89     76.33 o 
  -5   1   3      174.97      198.04     13.15 o 
   5   1  -3      313.77      257.94     33.10 o 
  -5   1   2       38.38       67.87     10.75 o 
   5   1  -2     3585.81     3912.12     96.99 o 
  -5   1   1     6040.93      935.29     21.84 o 
   5  -1   0     1003.94      339.60     18.87 o 
   5   1   0     6776.57     6837.63    109.57 o 
   5   1   1     3712.30     4015.78     50.10 o 
   5   1   2      145.25      134.02     13.64 o 
   5  -1   2      312.45      278.74     37.74 o 
   5   1   3     1842.11     1849.76     32.39 o 
   5   1   4      647.90      701.42     25.12 o 
   5  -1   4     2839.81     2814.82     91.16 o 
  -5   1  -5     4640.78     4925.86     65.56 o 
   5   1   5     5914.67     6115.35    108.76 o 
  -5   1  -6       82.52       90.08     17.88 o 
  -5   1  -6       92.68      110.22     29.59 o 
  -5   1  -7       17.21       13.86     20.77 o 
  -5  -1  -7      819.48      804.20     28.33 o 
  -5   1  -8     1294.75     1372.62     39.95 o 
   5   1   8     3947.51     3839.27     75.36 o 
   5   1   9     2023.82     2143.74     51.96 o 
   5   1   9     3440.44     3589.12     64.34 o 
  -5  -1 -10      236.98      177.94     51.56 o 
   5   1  10      240.74      251.42     30.58 o 
  -5   1 -11        8.30       27.94     25.96 o 
   5  -1  12     2184.90     2103.23     59.57 o 
  -5   1 -13     1230.82     1281.65     84.22 o 
   5   1  13     1847.23     1914.51     71.76 o 
  -5   1 -14      970.62      786.44    101.65 o 
   5   1  14     1762.16     1799.70     64.25 o 
   5   1  15      177.80      184.30     39.68 o 
   5   2 -17      199.32      250.72     78.87 o 
  -5   2  16      355.62      406.37     80.72 o 
  -5   2  16     1390.46     1484.69     69.88 o 
   5  -2 -15      586.99      552.09     90.71 o 
  -5   2  15      608.84      585.75     45.39 o 
  -5   2  14      188.47      166.63     31.93 o 
   5  -2 -13      426.74      436.27     77.30 o 
  -5   2  13      809.04      803.55     43.10 o 
  -5  -2  12      866.88     1022.61     98.93 o 
   5   2 -12     2981.27     2961.90     74.58 o 
   5   2 -11     1318.62     1502.96     82.28 o 
   5   2 -11     1903.36     1833.10     52.83 o 
   5   2 -10      186.63      184.39     20.08 o 
   5   2 -10      519.00      498.69     57.88 o 
   5   2  -9      107.39      118.05     20.58 o 
   5   2  -9      338.27      349.96     34.68 o 
   5   2  -8      844.36      686.48     24.21 o 
   5   2  -8     2530.94     2554.75     99.41 o 
   5   2  -7     4688.04     4553.28     71.76 o 
   5   2  -7     6815.86     7141.43    153.36 o 
   5   2  -6     1625.50     1641.21     22.25 o 
   5   2  -5      768.55      732.92     18.70 o 
   5  -2  -5      778.85      824.17     42.75 o 
  -5   2   4      114.05      116.66     11.57 o 
   5   2  -4     1489.82     1531.36     48.96 o 
   5   2  -3     2899.94      746.09     18.64 o 
   5  -2  -3     3774.50     2148.00     88.65 o 
  -5   2   2      934.11      524.27     16.46 o 
  -5  -2   2     2603.56     2909.63    125.47 o 
  -5   2   1     4450.67     4560.57     46.30 o 
   5  -2  -1     4526.53     4709.55    119.43 o 
   5   2   0       79.39      100.18     11.43 o 
   5   2   0     4332.38     4510.89     88.12 o 
   5   2   1     1747.04     1786.78     33.02 o 
   5  -2   1     2639.67     2713.17     84.19 o 
  -5   2  -2      915.21     1008.79     30.25 o 
   5   2   2     3686.34     3735.56     75.39 o 
  -5  -2  -3     1439.72     1496.66     33.26 o 
   5  -2   3     1548.70     1529.03     60.69 o 
   5   2   4       10.77        5.99     14.31 o 
   5   2   4      745.19      742.47     33.04 o 
  -5   2  -5      572.74      591.00     19.42 o 
   5   2   5     2126.05     2283.92     64.19 o 
   5   2   6     2226.71     2266.03     36.22 o 
   5   2   6     6706.54     6935.45    109.60 o 
  -5   2  -7     1764.97     1865.20     49.34 o 
   5   2   7     2571.83     2345.61     49.08 o 
  -5  -2  -8      241.60      266.23     22.38 o 
   5   2   8      344.23      310.19     23.09 o 
   5   2   9      347.82      351.87     27.01 o 
   5  -2   9      526.16      505.04     42.51 o 
  -5  -2 -10      611.92      634.49     79.27 o 
   5   2  10     1871.97     2000.90     78.72 o 
  -5  -2 -11     2212.66     2130.09    137.78 o 
   5   2  11     3041.04     3069.33     84.71 o 
  -5  -2 -12      400.06      422.93     68.61 o 
  -5  -2 -12      807.86      888.25     61.33 o 
   5  -2  13      182.45      174.87     31.89 o 
   5   2  14      583.79      557.77     42.40 o 
  -5  -2 -15     1082.94     1069.12    115.36 o 
   5   2  15     1422.76     1441.93     63.04 o 
  -5   3  16        0.75      -26.71     71.24 o 
  -5   3  16      202.41      232.91     53.45 o 
  -5   3  15     3212.09     3052.51     83.21 o 
  -5   3  14     2845.85     2721.13    161.80 o 
  -5   3  14     2879.74     2771.29     74.30 o 
  -5  -3  13        0.03       32.98     32.34 o 
   5   3 -13      889.48      810.89     47.26 o 
  -5  -3  12      122.86      187.94     38.61 o 
   5   3 -12      172.70      151.55     26.98 o 
   5   3 -11      248.92      245.12     27.22 o 
   5   3 -11     2031.68     2009.61     81.59 o 
  -5   3  10     3166.32     3184.89     68.92 o 
   5   3 -10     3166.33     3179.32    117.86 o 
   5   3  -9        0.19       39.43     20.37 o 
   5   3  -9     3025.73     3144.85     81.02 o 
   5   3  -8     2829.22     2821.12     55.99 o 
  -5   3   8     2829.53     2901.99    148.93 o 
  -5  -3   7       26.50       17.40     14.04 o 
   5   3  -7      436.04      404.94     50.49 o 
   5   3  -6     2089.04     2138.25     34.51 o 
   5   3  -6     2497.86     2438.14     85.11 o 
   5   3  -5       31.71       48.90      7.28 o 
  -5  -3   5     4041.63     4346.64    149.35 o 
  -5   3   4     5564.56     5586.01     63.10 o 
   5   3  -4     5580.20     5776.48    122.76 o 
   5   3  -3       44.36       28.50      8.09 o 
  -5  -3   3      103.30       88.70     46.59 o 
  -5   3   2      384.82      414.85     14.37 o 
   5   3  -2      498.86      441.15     59.75 o 
  -5   3   1      175.49      234.49     12.35 o 
   5   3  -1     4341.83     4305.00    145.81 o 
   5   3   0     4359.99      799.95     22.08 o 
   5  -3   0     4527.68     4743.09    106.13 o 
   5   3   1      119.34      131.86     11.06 o 
   5  -3   1      487.07      529.22     39.16 o 
   5   3   2       61.68       59.16      9.05 o 
   5  -3   2      104.07       92.59     22.07 o 
   5   3   3       16.37       47.57      6.13 o 
   5  -3   3     5333.79     5471.07     93.45 o 
   5   3   4     4196.29     4279.07     66.99 o 
   5   3   4     4226.59     4192.16     64.05 o 
  -5   3  -5      427.82      473.76     18.71 o 
   5   3   5     2424.07     2707.03    138.42 o 
   5  -3   6      428.57      434.66     18.15 o 
   5   3   6      453.90      449.32     67.90 o 
   5  -3   7        0.32       47.45     12.07 o 
   5   3   7     2703.89     2811.26    105.74 o 
  -5  -3  -8     3166.16     3180.27     64.55 o 
   5   3   8     3166.34     3183.18    110.63 o 
  -5  -3  -9        0.00       29.60     20.14 o 
   5  -3   9     3025.70     3347.80    118.91 o 
  -5  -3 -10     1865.63     2019.81     92.80 o 
   5  -3  10     2103.49     2288.54     85.55 o 
   5   3  11      169.55      220.93     32.29 o 
   5   3  12      930.82      839.61     48.54 o 
  -5  -3 -13     2754.92     2718.66     77.69 o 
   5   3  14     3358.46     3406.95     90.29 o 
  -5   3 -15      211.03      186.73     82.57 o 
   5   3  15      211.75      155.62     51.26 o 
  -5   4  16     1208.19     1232.35     59.17 o 
  -5   4  15      823.24      859.84     54.83 o 
  -5  -4  14       74.70       44.21     64.41 o 
  -5   4  14       79.82       86.44     37.88 o 
  -5  -4  13       16.74       70.59     28.16 o 
   5   4 -13      465.53      510.54     48.37 o 
   5  -4 -12      397.06      451.60     36.61 o 
   5   4 -12     1990.54     1991.73     71.64 o 
   5   4 -11     2260.84     2229.84    100.09 o 
   5   4 -11     2301.01     2217.39     65.04 o 
   5   4 -10      685.50      696.11     47.44 o 
   5   4 -10      728.68      710.48     46.91 o 
   5   4  -9       10.13       50.29     26.78 o 
   5   4  -9      747.32      766.63     47.26 o 
   5   4  -8       89.31      121.25     17.72 o 
  -5   4   8     3082.52     3146.54     97.94 o 
   5   4  -7     2675.84     2595.50     37.80 o 
   5   4  -7     2929.41     2902.56     79.13 o 
   5   4  -6       40.91       32.09     10.36 o 
   5   4  -6      313.99      278.32     45.16 o 
   5   4  -5      128.91      141.79     13.43 o 
  -5  -4   5      319.58      359.31     60.00 o 
  -5   4   4      232.37      220.80     13.46 o 
   5   4  -4     2469.28     2842.15     91.40 o 
   5   4  -3     3877.52     3796.32     42.00 o 
  -5  -4   3     4973.40     5201.31    161.41 o 
  -5   4   2      567.93      586.67     18.68 o 
   5   4  -2     3233.89     3193.06     94.40 o 
  -5   4   1      969.34     1040.03     22.60 o 
   5   4  -1     1608.23     1634.57     99.71 o 
   5  -4   0      668.58      391.12     16.87 o 
   5   4   0     1594.87     1559.60     97.36 o 
   5   4   1     2789.87     2825.64     39.63 o 
  -5   4  -2     1146.81     1235.80     33.87 o 
   5   4   2     4852.12     4791.65    115.19 o 
   5   4   3     2340.88     2557.15     52.70 o 
   5   4   3     2562.93     2818.95     90.85 o 
   5   4   4      199.53      246.36     20.34 o 
   5   4   4      322.72      397.71     66.50 o 
  -5   4  -5      285.76      340.08     20.91 o 
   5   4   5      324.86      314.76     61.09 o 
   5  -4   6      265.35      292.60     23.76 o 
   5   4   6     2822.35     3047.06    108.70 o 
   5  -4   7     3132.32     2874.96     40.08 o 
   5   4   7     3217.67     3070.55    110.78 o 
   5  -4   8      771.45      750.18     20.53 o 
   5   4   8      781.13      869.57     54.89 o 
  -5  -4  -9       45.18       41.17     22.82 o 
   5  -4   9      700.23      678.17     53.44 o 
  -5  -4 -10       42.04       18.42     48.81 o 
   5  -4  10     2202.48     2377.71     89.27 o 
  -5  -4 -11     1667.55     1767.52     90.09 o 
   5   4  11     2046.97     2199.89     89.97 o 
  -5  -4 -12      485.64      479.47     42.33 o 
  -5  -4 -13       76.74       91.39     38.19 o 
   5   4  14      795.38      847.54     54.34 o 
   5   4  15     1198.23     1206.40     61.61 o 
  -5  -5  15      429.49      359.38     80.81 o 
  -5   5  15      850.77      763.08     55.12 o 
  -5  -5  14      781.97      685.87    100.30 o 
  -5   5  14     2008.07     1885.34     68.58 o 
  -5  -5  13     1560.79     1467.64     88.93 o 
   5   5 -13     1574.38     1556.64     68.96 o 
  -5  -5  12      348.20      350.37     48.82 o 
   5   5 -12      396.93      358.41     35.83 o 
  -5   5  11       51.48       71.77     21.72 o 
   5   5 -11      797.53      842.34     60.68 o 
   5   5 -10      129.36      268.69     57.68 o 
   5   5 -10     2706.82     2738.36     73.91 o 
   5   5  -9     2103.94     2142.31     63.29 o 
   5   5  -9     2204.08     2156.31     71.08 o 
   5   5  -8      697.50      716.96     38.51 o 
  -5   5   8     1165.20     1199.32     42.82 o 
   5   5  -7      131.07      140.01     12.96 o 
  -5   5   7      569.87      569.74     36.91 o 
  -5   5   6       16.91      109.12     12.24 o 
   5   5  -6     3751.18     3958.07    107.85 o 
   5   5  -5     4090.83     4139.39     61.37 o 
   5   5  -5     5887.46     6212.07    131.25 o 
  -5   5   4     1300.65      682.73     20.55 o 
  -5  -5   4     3796.59     4037.31    142.28 o 
  -5   5   3      770.88      695.60     18.90 o 
   5   5  -3      772.33      809.44     57.20 o 
  -5   5   2     1644.07     1443.79     25.62 o 
  -5  -5   2     3700.56     3989.78    145.63 o 
  -5   5   1     3927.22     2349.99     34.69 o 
   5   5  -1     5366.45     5705.60    181.79 o 
   5   5   0     1506.12     1671.78     43.11 o 
   5  -5   1     2152.07     2260.78     46.07 o 
   5   5   1     3723.12     3541.37    143.37 o 
  -5   5  -2        1.51       15.64     12.01 o 
   5   5   2      738.16      745.07     79.19 o 
   5   5   3     2611.96     2704.15     50.82 o 
   5   5   3     3854.83     3771.89    147.18 o 
   5   5   4     1880.13     2017.63     44.53 o 
   5   5   4     5789.27     6237.56    204.00 o 
   5  -5   5     3907.83     3906.67     61.35 o 
   5  -5   6      459.19      454.55     29.67 o 
   5   5   6      584.44      629.32     80.04 o 
   5  -5   7      489.44      532.98     35.89 o 
   5   5   7     1155.96     1323.24     78.02 o 
   5  -5   8      104.80      134.96     23.47 o 
   5   5   8     2115.29     2354.69    102.72 o 
  -5  -5  -9     2697.25     2656.53     90.95 o 
   5  -5   9     2820.88     2878.23     82.49 o 
  -5  -5 -10      780.72      785.84     66.90 o 
   5  -5  10      829.91      866.88     75.15 o 
  -5  -5 -11       50.99       43.07     34.75 o 
   5  -5  11      383.73      386.76     50.65 o 
   5   5  12     1505.69     1446.95     60.24 o 
   5   5  13     2030.33     2045.27     69.67 o 
  -5  -5 -14      851.27      760.73     50.53 o 
  -5  -6  15        0.29       24.46     74.58 o 
  -5   6  15       29.79       20.85     54.35 o 
  -5  -6  14       93.61       79.66     45.42 o 
  -5   6  14       97.82       65.59     47.90 o 
  -5  -6  13       64.48       99.24     40.49 o 
   5   6 -13     1458.83     1408.48     57.60 o 
  -5   6  12     2999.45     2878.66     94.21 o 
   5   6 -12     3023.05     3069.98     85.70 o 
   5   6 -11        6.36       86.75     49.11 o 
   5   6 -11     1808.50     1960.08     61.50 o 
   5   6 -10      858.08      898.05     66.18 o 
   5   6 -10     1339.57     1314.03     63.43 o 
   5   6  -9        2.97       19.88     20.42 o 
   5   6  -9      725.36      649.88     65.40 o 
   5   6  -8     2283.42     2186.58     44.91 o 
  -5   6   8     2345.55     2327.73     59.20 o 
   5   6  -7        0.05       34.92     14.69 o 
  -5   6   7     2239.56     2269.99     59.61 o 
   5   6  -6     2266.15     2252.91     43.11 o 
   5   6  -6     2365.99     2488.87     68.38 o 
  -5  -6   5       50.36       62.89      9.66 o 
   5   6  -5      227.30      221.89     33.45 o 
  -5   6   4      387.68      205.75     14.19 o 
  -5   6   4      388.92      357.03     43.83 o 
  -5   6   3       57.50      117.37     13.51 o 
   5   6  -3     2997.08     3186.23     97.97 o 
  -5   6   2     2605.68     2652.74     42.11 o 
   5   6  -2     2778.17     2696.15    135.85 o 
  -5   6   1       41.86       25.00      9.52 o 
   5   6   0      111.61      125.07     17.13 o 
   5   6   0      151.60      156.81     54.46 o 
   5   6   1      180.51      199.75     17.68 o 
   5   6   1     2670.46     2765.71    133.84 o 
  -5   6  -2     3076.20     3047.08     60.88 o 
   5   6   2     3131.15     3125.25    140.10 o 
   5  -6   3        1.31       16.65     13.70 o 
   5   6   3      371.76      432.83     65.92 o 
  -5  -6  -4      185.16      220.49     22.80 o 
   5  -6   4      233.29      372.21     68.60 o 
   5  -6   5      104.49      114.40     20.28 o 
   5   6   5     2269.99     2368.72    136.69 o 
   5  -6   6     2343.60     2351.93     62.32 o 
   5   6   6     2343.64     2542.58    142.56 o 
   5  -6   7       65.02      104.16     19.83 o 
   5   6   7     2247.03     2346.10    142.64 o 
   5  -6   8      755.96      869.45     43.55 o 
   5   6   8      758.80      778.03     70.05 o 
  -5   6  -9      503.87      470.30     77.65 o 
   5  -6   9     1323.84     1221.61     67.65 o 
   5  -6  10     1891.98     2111.23     75.57 o 
  -5  -6 -11       24.69       91.22     38.97 o 
   5  -6  11     2890.93     3244.80    102.37 o 
  -5  -6 -12     1459.15     1578.65    134.71 o 
   5   6  12     1520.77     1541.43     68.95 o 
  -5   6 -13        4.40      -22.95     68.39 o 
   5   6  13       93.86       48.66     45.94 o 
   5   6  14       31.15       -7.26     53.53 o 
  -5  -7  15      418.89      354.48     85.48 o 
  -5   7  14      431.36      426.58     54.42 o 
   5   7 -14     1610.55     1594.17     87.87 o 
  -5   7  13     1132.22      899.13     73.72 o 
   5   7 -13     1314.65     1298.96     64.41 o 
   5   7 -12       95.70      139.85     35.89 o 
  -5  -7  11      817.95      899.26    101.21 o 
   5   7 -11     1531.48     1523.58     63.75 o 
  -5  -7  10      697.64      736.46     89.93 o 
   5   7 -10     2712.44     2818.30     80.18 o 
   5   7  -9     2822.43     2829.71     82.28 o 
  -5   7   9     3404.59     3463.60    169.34 o 
  -5  -7   8      190.76      207.74     33.89 o 
   5   7  -8      603.51      605.00     63.61 o 
   5   7  -7        6.57        8.45     17.97 o 
   5   7  -7      151.89      126.76     43.91 o 
  -5  -7   6      440.54      383.72     15.18 o 
   5   7  -6     2369.02     2341.91     86.86 o 
  -5  -7   5     4624.66      961.12     31.59 o 
   5   7  -5     5466.94     5565.08    128.00 o 
  -5  -7   4      816.45      399.99     23.19 o 
   5   7  -4     1687.76     1787.38     77.69 o 
  -5   7   3     1684.25     1832.16     41.49 o 
   5   7  -3     1714.62     1851.89     80.14 o 
  -5   7   2       18.09       60.24     12.36 o 
   5   7  -2     3326.52     3140.75    153.62 o 
  -5   7   1     1467.30     1508.26     32.28 o 
   5   7   0      967.73      967.76     33.16 o 
  -5  -7  -1     3462.21     3397.13     51.06 o 
  -5   7  -2       31.78       61.80     14.53 o 
   5   7   2     1641.23     1654.54    116.15 o 
  -5  -7  -3      911.81      966.98     41.01 o 
   5  -7   3     1692.00     1813.39     85.35 o 
  -5  -7  -4      881.43      957.81     41.32 o 
   5  -7   4     5300.69     5435.23    203.87 o 
   5  -7   5     2018.12     1952.50     52.45 o 
   5  -7   6      152.07      143.56     20.23 o 
   5  -7   7      431.93      408.66     30.10 o 
   5   7   7      614.22      667.04     87.05 o 
  -5  -7  -8      609.20      564.19     41.02 o 
   5  -7   8     3306.29     3583.75    106.93 o 
   5  -7   9     2775.10     2958.83     86.27 o 
   5  -7  10     1528.32     1632.83     70.25 o 
  -5  -7 -11        8.58      -21.58     58.63 o 
   5  -7  11       92.20       58.14     48.74 o 
  -5  -7 -12      190.91      158.96     48.32 o 
   5   7  12     1272.84     1323.52     74.01 o 
  -5   7 -13     1233.99     1422.60    143.14 o 
   5   7  13     1646.20     1647.46     86.20 o 
  -5   8  14       33.14      -28.00     53.60 o 
   5   8 -14       69.60        7.10     66.49 o 
   5   8 -13      251.44      160.06     39.56 o 
  -5  -8  12      906.68      844.74    101.82 o 
   5   8 -12     1719.79     1644.62     68.88 o 
  -5  -8  11     1803.78     1752.46     89.57 o 
   5   8 -11     2127.60     2247.75     91.94 o 
  -5  -8  10       15.14        0.00     34.75 o 
   5   8 -10       40.22       12.80     44.15 o 
  -5  -8   9       70.09       88.91     30.42 o 
   5   8  -9       87.74       54.62     40.47 o 
  -5  -8   8      692.65      695.18     53.79 o 
   5   8  -8     2382.27     2383.90    109.62 o 
   5   8  -7     1072.32      957.63     46.28 o 
  -5  -8   6      925.58      829.60     29.49 o 
   5   8  -6     1089.19     1028.87    114.47 o 
  -5  -8   5      107.76       94.71     15.76 o 
   5   8  -5      184.23      155.45     43.27 o 
  -5  -8   4       18.73       89.25     14.67 o 
   5   8  -4     3519.17     3062.10    168.44 o 
  -5   8   3     3285.79     3203.41     51.38 o 
   5   8  -3     3823.51     3792.31    175.82 o 
  -5   8   2     1291.78     1259.06     35.05 o 
   5   8  -2     3067.00     2871.26    149.90 o 
  -5   8   1      403.82      406.03     17.63 o 
   5   8  -1      612.37      637.06     84.46 o 
   5  -8   0      218.24      203.38     19.09 o 
   5   8   0      604.13      607.15     83.96 o 
  -5  -8  -1     1857.74     1807.62     49.08 o 
   5   8   1     3092.14     3022.53    152.69 o 
  -5  -8  -2      562.71      676.84     35.87 o 
   5   8   2     3702.57     3700.77    118.77 o 
   5  -8   3     3663.14     3643.08     70.57 o 
   5   8   3     3681.03     3499.26    172.95 o 
  -5  -8  -4       80.02       89.04     20.32 o 
   5  -8   4      182.99      206.12     71.81 o 
   5  -8   5      171.21      169.67     21.09 o 
   5   8   6      342.61      352.00     28.58 o 
   5  -8   6     1367.29     1423.24    125.79 o 
  -5  -8  -7     1768.15     1699.62     61.68 o 
   5  -8   7     2430.04     2590.03    112.63 o 
  -5  -8  -8       18.48       10.94     35.24 o 
   5  -8   8       85.45       77.33     52.09 o 
  -5   8  -9       26.26       24.35     54.19 o 
   5  -8   9       40.72       20.38     41.78 o 
   5  -8  10     2062.53     2245.78     80.14 o 
  -5   8 -11      850.90      924.99    114.16 o 
   5  -8  11     1717.32     1827.76     87.74 o 
  -5  -8 -12      227.23      209.65     70.07 o 
   5   8  12      260.01      308.08     56.28 o 
  -5   8 -13       38.15       13.32     87.50 o 
   5   8  13       69.82       53.26     61.52 o 
   5   9 -13      101.43       81.51     48.73 o 
  -5  -9  12      589.45      483.82     92.37 o 
   5   9 -12      597.63      548.30     55.09 o 
  -5  -9  11        0.67       50.47     64.64 o 
   5   9 -11     1882.84     1825.22     72.56 o 
  -5  -9  10     1753.29     1762.46    144.59 o 
   5   9 -10     1763.69     1639.23     70.57 o 
  -5  -9   9       24.10       93.08     55.92 o 
   5   9  -9     1151.16     1122.63     58.60 o 
  -5   9   8     1650.75     1605.38     73.55 o 
   5   9  -8     1670.70     1646.93     91.13 o 
   5  -9  -7       94.33      124.88     28.14 o 
   5   9  -7     1396.35     1427.85    131.79 o 
  -5  -9   6     1370.64     1205.81     39.63 o 
   5   9  -6     1382.25     1669.19    141.42 o 
  -5  -9   5        1.21       61.46     17.45 o 
   5   9  -5     3664.69     3178.20    184.38 o 
  -5  -9   4     2862.36     2810.22     57.33 o 
   5   9  -4     2883.42     3122.09    175.50 o 
  -5   9   3        0.09        7.73     14.82 o 
   5   9  -3        0.58      -49.16     69.08 o 
  -5  -9   2      537.49      458.94     24.29 o 
   5   9  -2      556.19      433.09     85.92 o 
   5   9  -1        1.58      100.92     17.04 o 
   5  -9  -1     3457.69     3476.91    163.99 o 
   5  -9   0     3616.75     3604.73     68.57 o 
   5   9   0     3618.25     3706.46    176.61 o 
  -5  -9  -1       19.56       31.57     16.48 o 
   5   9   1      533.19      630.44     84.59 o 
  -5  -9  -2        0.52       26.21     18.28 o 
   5   9   2        0.60       55.33     43.89 o 
   5  -9   3       22.03       71.53     18.19 o 
   5   9   3     2757.27     2993.70    161.88 o 
   5  -9   4     3833.76     3898.69     75.73 o 
   5   9   4     3834.91     4733.78    193.03 o 
   5   9   5       12.15       64.56     21.15 o 
   5  -9   5     1321.91     1375.77    122.13 o 
   5   9   6     1362.53     1314.90     50.70 o 
   5  -9   6     1452.67     1546.40    133.07 o 
   5   9   7       20.88       64.31     22.19 o 
   5  -9   7     1598.31     1600.70    139.37 o 
  -5  -9  -8     1179.45     1152.32     81.40 o 
   5  -9   8     1202.48     1281.26     89.01 o 
  -5   9  -9       10.88       86.82     58.78 o 
   5  -9   9     1686.30     1771.25     84.50 o 
  -5   9 -10     1969.65     1905.07    149.96 o 
   5  -9  10     1970.29     2136.74     94.75 o 
   5  -9  11      571.83      606.02     57.49 o 
  -5  -9 -12      105.28       94.64     53.70 o 
  -5 -10  12      565.95      740.95    107.74 o 
   5  10 -12     1188.73     1160.75     63.62 o 
  -5 -10  11     1387.28     1313.14    131.50 o 
   5  10 -11     1785.10     1733.64     72.94 o 
  -5  10  10      120.28      155.44     35.34 o 
   5  10 -10      180.95      138.08     52.42 o 
  -5  10   9        8.87       21.75     39.53 o 
   5  10  -9      202.50      162.08     49.26 o 
  -5  10   8      824.18      848.04     69.76 o 
   5  10  -8     1913.75     1801.28     81.11 o 
  -5  10   7     1222.83     1215.48     65.79 o 
   5  10  -7     1398.23     1289.16     85.11 o 
  -5  10   6      809.28      788.75     45.45 o 
   5  10  -6      816.76      804.13     74.96 o 
  -5 -10   5       77.90       60.12     17.05 o 
   5  10  -5       79.02       72.84     77.39 o 
  -5 -10   4       29.04       74.33     17.55 o 
   5  10  -4     1948.20     1990.36    149.71 o 
   5 -10  -3     2351.64     2369.61     61.42 o 
   5  10  -3     2849.63     3134.15    174.08 o 
  -5 -10   2     1012.89     1051.60     43.74 o 
   5  10  -2     2539.24     3044.46    170.00 o 
  -5 -10   1      680.87      639.16     34.90 o 
   5  10  -1      798.23      850.60     71.90 o 
   5  10   0      122.82      127.76     21.04 o 
   5  10   0      773.45      735.46     67.04 o 
  -5 -10  -1     1597.29     1580.28     53.77 o 
   5  10   1     2565.19     2947.04    117.33 o 
  -5 -10  -2      521.14      581.06     36.46 o 
   5  10   2     2768.33     2992.16    117.81 o 
   5 -10   3     2008.36     1945.50     55.58 o 
   5  10   3     2036.11     1706.56    141.40 o 
  -5 -10  -4        1.17        9.18     21.24 o 
   5 -10   4       75.61      109.07     48.82 o 
  -5 -10  -5        7.83       19.34     22.52 o 
   5 -10   5      781.16      955.40    110.56 o 
   5  10   6      183.56      195.61     25.79 o 
   5 -10   6     1352.07     1368.36    130.73 o 
   5  10   7     1140.21     1163.01     63.93 o 
   5 -10   7     1927.79     2161.56    158.77 o 
   5  10   8      202.63      199.36     36.28 o 
   5 -10   8      211.11      172.22     86.51 o 
  -5  10  -9       63.49       73.62     68.34 o 
   5 -10   9      178.43      140.82     50.76 o 
  -5  10 -10      416.32      419.71     91.17 o 
   5 -10  10     1741.98     1713.53     87.66 o 
  -5  10 -11      651.72      570.89     96.96 o 
   5 -10  11     1192.54     1210.69     80.03 o 
  -5 -11  11      507.04      347.20     85.68 o 
   5  11 -11      711.70      554.79     68.02 o 
  -5 -11  10      440.61      405.80     53.69 o 
   5  11 -10     1433.75     1418.44     83.66 o 
  -5 -11   9     1861.85     1749.19    150.41 o 
   5  11  -9     2473.48     2489.86     84.02 o 
  -5 -11   8      560.53      418.74     82.45 o 
   5  11  -8      741.31      602.15     59.53 o 
  -5 -11   7        3.59        0.24     61.71 o 
   5  11  -7        5.06        6.19     47.56 o 
  -5 -11   6      279.57      233.36     68.71 o 
   5  11  -6     1733.84     1519.46     77.18 o 
  -5  11   5     3644.66     3422.06    106.01 o 
   5  11  -5     4126.34     4029.32    140.32 o 
  -5 -11   4      814.89      794.22     42.23 o 
   5  11  -4      913.90      773.93     75.34 o 
  -5 -11   3      701.59      762.22     43.54 o 
   5  11  -3      711.87      825.05     74.66 o 
  -5 -11   2       55.34       85.16     21.99 o 
   5  11  -2     1665.22     2540.75    161.43 o 
  -5 -11   1      894.58      925.48     39.15 o 
   5  11  -1     1276.68     1634.89    135.95 o 
   5 -11   0      399.86      442.81     30.37 o 
   5  11   0     1254.71     1470.42    130.09 o 
  -5 -11  -1     1684.71     1618.70     56.09 o 
   5  11   1     1737.59     1680.36     98.62 o 
  -5 -11  -2       10.76       44.96     22.27 o 
   5  11   2      681.19      832.39     75.04 o 
  -5 -11  -3      103.62      111.42     24.02 o 
   5 -11   3      882.31      962.30     80.74 o 
  -5 -11  -4      504.07      614.18     39.42 o 
   5 -11   4     3986.86     4531.18    150.92 o 
  -5 -11  -5     1521.86     1507.26     57.07 o 
   5 -11   5     1789.01     2174.00    163.71 o 
   5  11   6        1.54       13.97     32.25 o 
   5 -11   6        4.96       50.57     85.80 o 
   5  11   7      189.19      161.51     36.02 o 
   5 -11   7      724.82      498.65     98.74 o 
   5  11   8      640.06      734.20     57.99 o 
   5 -11   8     2419.22     2788.38    184.71 o 
   5  11   9     1039.30      937.97     81.54 o 
   5 -11   9     1460.35     1368.63     99.54 o 
  -5  11 -10      214.16      142.53     79.20 o 
   5 -11  10      698.69      658.66     67.13 o 
  -5 -12  10      708.33      567.60    103.31 o 
   5  12 -10      873.41      848.13     77.87 o 
  -5 -12   9        2.50       50.06     52.39 o 
   5  12  -9      515.72      488.73     65.05 o 
  -5 -12   8     1160.04     1135.56    127.44 o 
   5  12  -8     1187.00     1058.15     78.38 o 
  -5  12   7       10.72       20.12     47.28 o 
   5  12  -7      732.71      742.45     82.59 o 
  -5  12   6     1794.71     1722.64    101.32 o 
   5  12  -6     1803.92     1695.09    106.89 o 
  -5  12   5       32.30       68.47     42.20 o 
   5  12  -5       94.27       78.51     59.34 o 
  -5 -12   4       69.88       73.51     57.34 o 
   5  12  -4      109.23      126.45     58.73 o 
  -5 -12   3       11.62       70.89     23.94 o 
   5  12  -3     1860.08     1664.57    156.86 o 
  -5 -12   2     3279.08     3089.39     77.19 o 
   5  12  -2     3327.70     3017.08    196.76 o 
   5 -12  -1        2.11       -8.87     21.74 o 
   5  12  -1        3.30       20.53     84.05 o 
  -5 -12   0        1.25        9.19     24.07 o 
   5  12   0        3.26       37.94     55.62 o 
  -5 -12  -1       50.88      116.47     25.87 o 
   5  12   1     3184.32     3197.07    134.75 o 
  -5 -12  -2     1934.37     1953.26     63.99 o 
   5  12   2     1945.48     2261.10    113.40 o 
  -5 -12  -3       41.17        5.40     26.31 o 
   5 -12   3      107.95      173.01     55.17 o 
  -5 -12  -4       64.85       71.96     27.31 o 
   5 -12   4       95.72       82.79     56.70 o 
  -5 -12  -5        9.64       53.38     32.97 o 
   5 -12   5     1724.64     1830.34    103.64 o 
   5  12   6      755.55      763.65     56.04 o 
   5 -12   6      765.79      882.42    125.36 o 
   5  12   7       28.21       63.44     38.60 o 
   5 -12   7     1136.74     1191.49    142.98 o 
   5  12   8      537.07      515.92     52.51 o 
   5 -12   8      539.46      416.42    120.11 o 
   5  12   9      172.75      179.59     56.71 o 
   5 -12   9      849.63      791.85     88.25 o 
  -5  13   8      291.22      340.89     60.77 o 
   5  13  -8      299.54      259.88     82.47 o 
  -5  13   7        2.52       52.40     53.68 o 
   5  13  -7      575.29      633.35     86.02 o 
  -5  13   6      256.47      296.16     44.02 o 
   5  13  -6     1714.55     1900.29    162.92 o 
  -5  13   5     1402.16     1269.24     89.93 o 
   5  13  -5     2100.95     2218.34    116.89 o 
  -5 -13   4      166.48      109.38     48.00 o 
   5  13  -4      376.94      327.98     68.67 o 
  -5 -13   3       25.66       32.12     32.40 o 
   5  13  -3      133.73      179.89     61.07 o 
  -5 -13   2      225.94      196.71     32.28 o 
   5  13  -2      700.74      699.60     75.21 o 
  -5 -13   1     1260.95     1257.83     52.20 o 
   5  13  -1     2115.43     2370.55    121.62 o 
  -5 -13   0      894.20      915.23     46.42 o 
   5  13   0     2099.14     2219.74    117.57 o 
  -5 -13  -1      496.87      490.10     36.97 o 
   5  13   1      712.77      714.92     82.51 o 
  -5 -13  -2      113.10       62.37     29.11 o 
   5  13   2      137.62      165.28     64.47 o 
  -5 -13  -3      220.24      251.83     31.73 o 
   5 -13   3      379.33      382.13     67.37 o 
  -5 -13  -4      731.26      716.10     44.77 o 
   5 -13   4     2071.15     2378.56    122.39 o 
  -5 -13  -5     1525.85     1522.15     74.22 o 
   5 -13   5     1770.93     1745.17    105.54 o 
   5  13   6      599.39      515.13     50.29 o 
   5 -13   6      601.80      491.59    117.65 o 
   5  13   7        8.70      -10.98     44.04 o 
   5 -13   7      286.99      106.27    119.66 o 
  -5  14   6       59.05       93.33     60.28 o 
  -5  14   5      158.33      174.89     58.72 o 
   5  14  -5      159.27      139.79     81.57 o 
  -5 -14   4       27.77       97.05     42.50 o 
   5  14  -4      719.92      572.08    132.38 o 
   5 -14  -3      555.16      647.35     56.65 o 
   5  14  -3     1235.25     1690.83    147.19 o 
  -5 -14   2      235.77      157.90     38.87 o 
   5  14  -2      631.24      689.64     80.72 o 
  -5 -14   1      613.97      542.05     47.10 o 
   5  14  -1      789.71      626.03     75.79 o 
  -5 -14   0      183.91      168.68     31.92 o 
   5  14   0      770.61      820.88     86.61 o 
  -5 -14  -1      413.85      408.16     35.90 o 
   5  14   1      639.15      691.79     84.83 o 
  -5 -14  -2      711.70      628.71     42.98 o 
   5  14   2     1242.20     1356.99    102.05 o 
  -5 -14  -3      724.33      688.47     44.46 o 
   5 -14   3      750.86      722.12     93.48 o 
  -5 -14  -4        0.98       17.47     43.57 o 
   5 -14   4      152.28      130.49     80.64 o 
  -6   0  14     5124.12     5023.60    132.15 o 
   6   0 -12     1298.06     1466.44     92.13 o 
   6   0 -10     6423.22     6628.03    138.37 o 
   6   0  -8     2224.61     1407.36     30.54 o 
   6   0  -8     2424.04     2594.57     85.49 o 
   6   0  -6      912.66      986.18     34.80 o 
   6   0  -6     3645.55     3701.25     93.27 o 
  -6   0   4     4570.15     4952.49    107.44 o 
   6   0  -4     4575.19     5226.89    103.25 o 
  -6   0   2       98.66      311.21     35.80 o 
   6   0  -2     9009.36     8625.92    206.19 o 
   6   0   0     9324.84     9824.04    164.88 o 
   6   0   0     9419.13    12282.53    227.41 o 
  -6   0  -2        5.28       53.52     45.72 o 
   6   0   2     4372.45     4172.20    133.52 o 
  -6   0  -4     3732.04     4095.28     86.06 o 
  -6   0  -6     2334.51     2411.15     71.48 o 
  -6   0  -8     6354.67     6447.04    150.79 o 
  -6   0 -10     1316.92     1453.97     91.62 o 
   6   0  12     5071.67     5284.70    138.24 o 
  -6   1  15     1410.10     1344.48     54.95 o 
  -6   1  14      161.05      205.30     36.61 o 
  -6   1  13     1825.09     1900.37     74.96 o 
   6   1 -12      134.26      146.65     38.47 o 
   6   1 -11     2096.70     2185.55     67.78 o 
   6   1 -10     1060.52      994.38     47.83 o 
   6  -1  -9       57.73       62.09     16.96 o 
   6   1  -9     2417.02     2578.63     61.35 o 
   6   1  -8      645.77      732.43     28.14 o 
   6   1  -7     4935.80     3304.86     45.95 o 
   6   1  -7     5746.87     6323.43     72.39 o 
   6   1  -6      687.10      611.40     22.06 o 
   6   1  -6     1079.05     1168.95     36.27 o 
   6   1  -5      405.36      406.34     22.29 o 
   6   1  -5     1955.08     1897.33     44.43 o 
  -6  -1   4      252.68      276.18     19.31 o 
  -6   1   4     1216.74      627.90     28.96 o 
  -6  -1   3     1152.23     1236.79     37.45 o 
   6   1  -3     1157.52     1264.41     45.63 o 
  -6  -1   2     1248.53      287.31     26.98 o 
   6   1  -2     1283.03     1458.90     46.99 o 
   6  -1  -1      737.65      679.26     50.52 o 
   6   1  -1     1442.54     1544.64     56.09 o 
   6  -1   0       36.11       58.41     23.19 o 
   6   1   0     1229.19     1154.94     49.04 o 
   6   1   1        5.54        9.74     28.50 o 
   6   1   1     1106.59     1137.97     41.71 o 
  -6  -1  -2     1008.87     1018.92     57.64 o 
   6   1   2     1250.33     1399.48     44.13 o 
  -6   1  -3     1621.74     1709.71     74.67 o 
  -6  -1  -3     2009.10     2144.66     58.09 o 
  -6   1  -4      410.17      486.05     61.73 o 
  -6  -1  -4     1066.75     1057.43     39.34 o 
  -6   1  -5      848.77      898.66     57.04 o 
  -6  -1  -5     5565.35     5490.33     91.55 o 
  -6  -1  -6      495.52      538.17     65.29 o 
  -6   1  -6      660.12      883.63     38.13 o 
  -6   1  -7     2524.11     2953.11     65.75 o 
   6   1   8     1026.98     1045.88     47.54 o 
   6   1   9     2023.64     2041.69     71.52 o 
   6   1  10      132.19      146.14     31.96 o 
  -6   1 -11     1835.36     1899.80     67.34 o 
   6   1  12      157.92      173.19     39.74 o 
   6   1  13     1383.21     1422.80     72.20 o 
  -6   2  15     2509.69     2396.80     69.27 o 
  -6   2  14      929.02      936.34     46.58 o 
   6   2 -13     2386.54     2359.64     73.56 o 
   6   2 -12      802.54      732.43     46.51 o 
   6   2 -11     1474.47     1588.06     59.22 o 
   6   2 -10     1068.71     1128.96     50.44 o 
   6   2  -9     2281.58     2488.96     68.03 o 
   6  -2  -8      142.41      117.19     16.41 o 
   6   2  -8      547.84      500.85     35.79 o 
   6  -2  -7       84.00       69.76     20.67 o 
   6   2  -7     2027.72     2034.82     47.13 o 
   6   2  -6      333.59      301.21     13.26 o 
   6   2  -6     1614.53      713.09     32.95 o 
   6   2  -5     2474.82     2452.42     41.49 o 
   6   2  -5     3408.27     2333.85     57.13 o 
  -6  -2   4      523.53      507.60     26.09 o 
  -6   2   4      524.05      627.23     44.01 o 
  -6  -2   3      768.79      809.07     31.97 o 
   6   2  -3     1776.45     1863.60     63.37 o 
   6   2  -2      263.97      207.14     20.30 o 
   6   2  -2     3468.22     3802.19     95.02 o 
  -6  -2   1     4709.78     4996.35    121.64 o 
   6   2  -1     9210.39    10168.32     97.15 o 
  -6  -2   0     3353.18     3569.85     84.13 o 
   6   2   0     3605.42     4392.36     68.32 o 
   6   2   1     1054.49     1153.91     47.94 o 
   6   2   1     1789.14     1922.26     42.39 o 
  -6   2  -2        0.55       14.78     20.94 o 
   6   2   2      500.83      479.35     26.06 o 
  -6  -2  -3      976.84     1086.12     60.44 o 
   6  -2   3     3341.74     3468.78     64.83 o 
  -6  -2  -4     1340.48     1350.76     56.24 o 
   6  -2   4     1659.25     1945.27     54.80 o 
  -6  -2  -5     2034.05     2262.13     87.48 o 
  -6   2  -5     2114.32     2653.06     56.96 o 
  -6  -2  -6      424.27      291.20     51.35 o 
   6  -2   6      560.36      543.12     28.76 o 
  -6  -2  -7       25.52        1.01     35.75 o 
  -6   2  -7     2182.46     2154.65     53.85 o 
  -6  -2  -8      346.25      317.06     53.51 o 
   6  -2   8     1051.32     1099.02     42.40 o 
  -6  -2  -9     1458.15     1680.00     97.25 o 
   6  -2   9     1535.63     1807.25     69.63 o 
   6  -2  10      798.05      837.75     48.29 o 
   6   2  11     2300.63     2343.55     73.86 o 
   6   2  12      933.44     1070.66     56.45 o 
   6   2  13     2547.76     2656.42     82.56 o 
  -6   3  15       24.80       26.39     48.63 o 
  -6   3  14      704.86      660.92     43.98 o 
   6   3 -13       97.02       88.11     34.34 o 
   6   3 -12     1069.82     1156.85     54.51 o 
   6   3 -11      437.84      352.18     37.87 o 
   6   3 -10     2559.18     2528.47     58.29 o 
   6   3  -9       54.01       62.16     28.95 o 
   6  -3  -8      951.80      858.54     46.35 o 
   6   3  -8     3360.54     3558.71     86.43 o 
   6  -3  -7      128.11      149.03     27.11 o 
   6   3  -7      149.70      124.21     29.41 o 
   6   3  -6     2794.49     2680.16     42.76 o 
   6   3  -6     3364.11     3255.65     95.48 o 
   6   3  -5       52.49       38.95     10.96 o 
   6   3  -5      148.14      103.01     35.79 o 
  -6  -3   4     1158.84     1297.94     37.90 o 
  -6   3   4     5508.19     5933.01    109.29 o 
  -6  -3   3      265.73      222.56     19.40 o 
   6   3  -3      342.93      369.66     31.29 o 
  -6   3   2     4219.56      242.17     20.22 o 
   6   3  -2     4295.38     4753.15     94.70 o 
   6   3  -1      242.68      211.09     20.58 o 
   6   3  -1      474.57      518.53     37.34 o 
   6   3   0       79.34      156.31     21.18 o 
   6   3   0     4111.50     4222.25     72.95 o 
   6   3   1       80.79       74.96     14.46 o 
   6   3   1      334.72      325.69     29.28 o 
  -6   3  -2     4551.49     4712.87     67.40 o 
   6   3   2     5658.86     6911.54     94.42 o 
   6   3   3      100.10       59.39     10.61 o 
   6  -3   3      150.26      151.65     20.60 o 
  -6  -3  -4      596.10      589.15     48.09 o 
   6  -3   4     3266.47     3270.42     58.37 o 
  -6  -3  -5       22.59       -0.19     37.96 o 
  -6   3  -5      145.01      137.98     18.73 o 
  -6  -3  -6     2520.69     2611.45    123.52 o 
   6  -3   6     3430.22     3836.94     61.66 o 
  -6  -3  -7       53.15       30.74     37.97 o 
   6  -3   7       56.23       47.96     19.70 o 
  -6  -3  -8      962.58      935.97     78.33 o 
   6  -3   8     2529.13     2557.22     79.97 o 
  -6  -3  -9      188.94      133.69     40.26 o 
   6  -3   9      434.80      473.69     45.10 o 
   6  -3  10     1068.46     1238.32     63.70 o 
   6   3  11       98.44       92.10     37.22 o 
   6   3  12      724.47      771.03     51.09 o 
  -6  -3 -13       25.70       26.51     47.03 o 
  -6   4  15     1997.55     1968.26     72.54 o 
  -6   4  14      709.46      656.20     45.75 o 
   6   4 -13     1751.76     1735.57     59.72 o 
   6   4 -12      205.45      217.12     37.01 o 
   6   4 -11     3303.13     3544.02     84.81 o 
   6   4 -10     1622.33     1619.91     50.37 o 
   6  -4  -9     2403.21     2064.95     74.74 o 
   6   4  -9     2550.51     2863.94     81.85 o 
   6   4  -8      711.14      634.01     39.85 o 
   6   4  -8      712.34      696.13     54.98 o 
   6   4  -7        9.72       15.25      9.84 o 
   6   4  -7     1784.41     1826.26     76.77 o 
   6   4  -6      264.87      264.85     18.99 o 
   6   4  -6      792.44      832.70     69.91 o 
   6   4  -5     2822.24     2891.19     57.67 o 
   6   4  -5     4203.04     4831.17     84.10 o 
  -6  -4   4     1616.20     1627.38     37.21 o 
  -6   4   4     1635.49     2055.38     92.40 o 
  -6  -4   3      578.82      536.45     22.97 o 
   6   4  -3     1944.96     2120.08     91.74 o 
  -6   4   2      161.15      126.31     13.42 o 
   6   4  -2      737.84      691.94     79.76 o 
   6   4  -1     2471.59     2658.78     62.27 o 
   6   4  -1     4833.41     5291.85    107.64 o 
   6   4   0      603.49      631.20     31.40 o 
   6   4   0      757.48      885.63     49.96 o 
   6   4   1     1429.63     1376.76     40.70 o 
   6   4   1     1982.75     2036.85     70.90 o 
  -6  -4  -2       20.18       75.78     25.73 o 
   6   4   2     1564.60     1614.81     39.56 o 
  -6  -4  -3     1444.98     1588.45     71.84 o 
   6  -4   3     4141.87     3981.69     52.51 o 
  -6  -4  -4      552.09      610.47     47.82 o 
   6  -4   4      805.19      907.41     46.37 o 
  -6  -4  -5     1857.18     1862.61     77.93 o 
  -6   4  -5     1866.47     2023.20     65.96 o 
  -6  -4  -6        1.26       28.94     34.18 o 
   6  -4   6      680.81      747.25     41.56 o 
  -6  -4  -7      154.14      171.12     46.46 o 
   6  -4   7     2450.62     2544.83     79.68 o 
  -6  -4  -8      880.96      882.45     73.45 o 
   6  -4   8     1626.79     1742.52     69.42 o 
  -6  -4  -9     2713.95     2826.74    117.00 o 
   6  -4   9     3392.15     3983.33    101.43 o 
   6  -4  10      214.86      215.99     43.24 o 
   6   4  11     1681.24     1694.58     65.55 o 
   6   4  12      686.92      634.25     49.35 o 
  -6  -4 -13     2058.18     2096.15     76.00 o 
  -6   5  14      356.07      357.88     42.89 o 
   6   5 -13     1849.48     1915.43     63.92 o 
   6   5 -12      790.85      897.57     51.58 o 
   6   5 -11     2008.64     2236.75     59.89 o 
   6   5 -10      314.81      269.90     32.56 o 
   6   5  -9        0.21        7.47     25.79 o 
   6   5  -9     1651.13     1703.94     77.26 o 
   6   5  -8      870.08      811.28     47.58 o 
   6   5  -8     1679.70     1783.03     77.88 o 
   6   5  -7     2625.34     2698.35     73.83 o 
   6   5  -7     2907.45     3215.07    122.47 o 
   6   5  -6      944.58      931.11     45.43 o 
   6   5  -6      946.86     1128.48     78.69 o 
   6   5  -5      216.16      237.66     19.00 o 
   6   5  -5     2075.01     2318.42    102.45 o 
  -6  -5   4      319.73      211.49     23.13 o 
  -6   5   4      992.31      997.74     73.20 o 
  -6  -5   3     2115.75      664.88     26.30 o 
   6   5  -3     3091.01     3437.66     90.90 o 
  -6   5   2      691.39      413.47     19.95 o 
   6   5  -2      722.98      766.90     62.78 o 
   6   5  -1      912.09      900.58     37.48 o 
   6   5  -1     1783.66     1904.54     69.81 o 
   6   5   0       33.06       62.64     20.33 o 
   6   5   0      693.75      710.51     48.58 o 
  -6  -5  -1     1020.58     1175.62     61.16 o 
   6   5   1     3042.37     3389.01     90.67 o 
  -6  -5  -2      703.85      689.23     49.31 o 
   6   5   2     1009.37     1051.99     56.22 o 
  -6  -5  -3     1945.25     2016.64     80.75 o 
   6  -5   3     2151.80     2143.60     68.48 o 
  -6  -5  -4        2.39       36.00     26.33 o 
   6  -5   4      905.01      942.63     50.04 o 
  -6  -5  -5      295.22      403.56     42.66 o 
  -6   5  -5     2803.97     3040.11     73.59 o 
  -6  -5  -6      847.25      788.31     70.77 o 
   6  -5   6     1678.69     1704.02     65.32 o 
  -6  -5  -7     1727.65     1556.58     95.51 o 
   6  -5   7     1727.85     1980.31     71.46 o 
  -6  -5  -8      267.05      265.41     47.24 o 
   6  -5   8      324.02      313.23     41.21 o 
   6  -5   9     1921.98     2060.55     77.32 o 
   6  -5  10      807.39      787.76     55.31 o 
   6   5  11     1902.80     2037.01     72.23 o 
   6   5  12      370.13      364.21     47.30 o 
  -6   6  14     1574.15     1670.42     63.95 o 
   6   6 -13       15.27       10.35     41.45 o 
   6   6 -12     1906.41     1887.02     63.59 o 
   6   6 -11      205.88      185.04     35.83 o 
   6   6 -10     2662.24     2786.18     72.33 o 
   6   6  -9        2.62       52.22     46.00 o 
   6   6  -9      103.83       95.66     31.95 o 
   6   6  -8      361.10      376.98     38.35 o 
   6   6  -8     1461.50     1543.67     75.74 o 
   6   6  -7       63.52       75.38     30.78 o 
   6   6  -7      179.24      142.38     33.95 o 
   6   6  -6     1413.37     1568.59     77.85 o 
   6   6  -6     5209.31     5217.95    111.24 o 
   6   6  -5       10.95       55.28     26.22 o 
   6   6  -5       16.86       41.37     34.50 o 
  -6  -6   4     2762.19     2808.90     63.89 o 
  -6   6   4     2773.14     2689.43     85.97 o 
  -6  -6   3       73.30       62.79     18.39 o 
   6   6  -3       73.62       90.42     33.50 o 
  -6   6   2      825.49      883.22     28.58 o 
   6   6  -2     6012.39     5903.63    123.61 o 
  -6  -6   1        0.13       86.22     24.29 o 
   6   6  -1        0.26      256.72     36.99 o 
  -6  -6   0     5427.97     5235.12     88.73 o 
   6   6   0     6216.80     5943.27    152.90 o 
  -6  -6  -1        0.33       12.61     24.88 o 
   6   6   1       70.38       78.86     33.28 o 
  -6  -6  -2       11.45      141.73     30.66 o 
   6   6   2     2650.97     2802.01     90.24 o 
  -6  -6  -3        6.18       16.35     24.22 o 
   6  -6   3       16.65      113.88     30.81 o 
  -6  -6  -4     3972.37     4085.38    114.97 o 
   6  -6   4     5322.97     5609.25     95.83 o 
  -6  -6  -5      121.10      126.63     29.91 o 
   6  -6   5      181.80      215.22     33.52 o 
  -6  -6  -6     1151.55     1063.81     83.18 o 
   6  -6   6     1496.61     1678.81     65.80 o 
  -6  -6  -7      105.91       95.87     37.79 o 
   6  -6   7      108.41       93.76     36.25 o 
   6  -6   8     2636.05     2788.28     87.38 o 
   6  -6   9      196.79      178.91     42.13 o 
   6  -6  10     1954.00     2098.55     82.16 o 
   6  -6  11       15.63       -3.44     44.04 o 
   6   6  12     1540.16     1572.19     68.72 o 
   6   7 -13      826.52      840.13     56.71 o 
   6   7 -12      588.91      585.62     54.64 o 
   6   7 -11     1298.62     1297.14     64.77 o 
   6   7 -10      207.78      232.81     48.36 o 
   6   7  -9     2059.20     2047.34     70.11 o 
  -6  -7   8       20.80       58.58     54.73 o 
   6   7  -8      503.96      488.22     47.20 o 
   6  -7  -7     1868.79     1864.40     83.58 o 
   6   7  -7     2234.90     2592.37    114.33 o 
  -6  -7   6      449.97      506.17     77.17 o 
   6   7  -6      589.92      560.09     47.23 o 
  -6  -7   5       16.69       94.65     52.34 o 
   6   7  -5     2897.34     2842.57     88.95 o 
  -6  -7   4      140.81      169.09     25.67 o 
   6   7  -4     1510.87     1457.01     68.19 o 
  -6  -7   3     3056.12     2932.20     85.95 o 
   6   7  -3     4483.20     4602.73    110.82 o 
  -6  -7   2      897.55      902.14     52.34 o 
   6   7  -2      910.89     1173.79     61.39 o 
  -6  -7   1      240.27      236.07     25.87 o 
   6   7  -1      469.88      527.54     45.73 o 
  -6  -7   0       13.96       65.18     25.75 o 
   6   7   0      871.65     1090.80     60.35 o 
  -6  -7  -1     1493.41     1633.15     73.93 o 
   6   7   1     4413.80     4606.56    112.09 o 
  -6  -7  -2     1433.74     1485.18     71.61 o 
   6   7   2     1568.30     1731.85     57.14 o 
  -6  -7  -3     3014.54     3116.19    102.62 o 
   6  -7   3     3030.49     3071.04     84.09 o 
  -6  -7  -4      146.46      184.16     33.94 o 
   6  -7   4      576.44      712.35     46.52 o 
  -6  -7  -5      383.13      476.93     45.42 o 
   6  -7   5     2168.92     2304.39     74.63 o 
  -6  -7  -6      505.62      534.32     61.54 o 
   6  -7   6      525.50      619.51     47.18 o 
  -6  -7  -7     2120.04     2031.10    103.60 o 
   6  -7   7     2151.88     2320.04     79.56 o 
   6  -7   8      208.13      214.45     40.49 o 
   6  -7   9     1241.42     1317.78     67.77 o 
   6  -7  10      570.84      672.86     55.57 o 
   6  -7  11      856.85      815.41     63.79 o 
   6   8 -12      544.13      496.64     55.41 o 
   6   8 -11     3440.67     3245.33     85.30 o 
   6   8 -10      517.32      498.74     58.26 o 
   6   8  -9     2978.62     3038.68     84.76 o 
  -6  -8   8        2.04      -14.14     59.08 o 
   6   8  -8      275.98      233.74     45.42 o 
  -6  -8   7       58.46       70.49     58.59 o 
   6   8  -7     1360.01     1392.68     69.13 o 
  -6  -8   6      177.33      226.47     69.37 o 
   6   8  -6      668.33      645.84     51.14 o 
  -6  -8   5     2358.52     2541.72    158.83 o 
   6   8  -5     3367.89     3331.38     98.39 o 
  -6  -8   4      266.00      204.32     27.69 o 
   6   8  -4      322.77      382.17     45.65 o 
  -6  -8   3      693.91      705.70     47.35 o 
   6   8  -3     1779.45     1797.85     75.47 o 
  -6  -8   2      116.59      196.32     31.72 o 
   6   8  -2     1417.58     1336.42     68.92 o 
  -6  -8   1      675.09      696.65     50.16 o 
   6   8  -1     1320.20     1343.25     67.69 o 
  -6  -8   0     1361.46     1282.96     66.18 o 
   6   8   0     1472.87     1746.31     64.59 o 
  -6  -8  -1     1135.99     1100.02     63.55 o 
   6   8   1     1799.09     1923.69     67.50 o 
  -6  -8  -2       59.41       31.14     28.60 o 
   6   8   2      313.60      352.56     37.71 o 
  -6  -8  -3     1056.28     1136.31     67.25 o 
   6  -8   3     3310.05     3662.05     91.62 o 
  -6  -8  -4      513.82      545.18     49.30 o 
   6  -8   4      683.28      744.05     48.85 o 
  -6  -8  -5     1362.05     1318.54     70.21 o 
   6  -8   5     1417.91     1577.86     65.82 o 
  -6  -8  -6      286.67      239.96     47.67 o 
   6  -8   6      288.62      284.43     41.44 o 
   6  -8   7     2865.20     2914.21     89.46 o 
   6  -8   8      498.35      570.24     51.73 o 
   6  -8   9     3548.04     3726.30    106.37 o 
   6  -8  10      562.45      585.54     57.07 o 
   6   9 -12     2622.78     2523.99     94.13 o 
   6   9 -11      327.74      367.41     45.84 o 
   6   9 -10      637.59      677.36     54.55 o 
  -6  -9   9       44.99      121.46     68.75 o 
   6   9  -9       84.22       87.20     51.30 o 
  -6  -9   8     1135.21     1250.23    124.99 o 
   6   9  -8     2969.50     2856.15     97.01 o 
  -6  -9   7       85.48       97.80     60.92 o 
   6   9  -7      228.80      185.85     44.27 o 
  -6  -9   6     2133.44     2253.88    155.67 o 
   6   9  -6     2454.52     2749.77     93.70 o 
  -6  -9   5        0.45      -25.32     56.54 o 
   6   9  -5       71.76       95.65     41.06 o 
  -6  -9   4      647.14      699.19     91.74 o 
   6   9  -4     2641.52     2502.70     89.11 o 
  -6  -9   3       20.18       20.70     27.61 o 
   6   9  -3       85.04      112.39     34.23 o 
  -6  -9   2     1835.43     1888.70     78.37 o 
   6   9  -2     1881.61     2113.84     69.80 o 
  -6  -9   1        7.09        8.56     28.78 o 
   6   9  -1       13.86        0.11     32.98 o 
  -6  -9   0       48.32      112.43     30.53 o 
   6   9   0     1802.23     1864.63     77.26 o 
  -6  -9  -1       67.88       73.11     31.03 o 
   6   9   1       87.16      137.86     35.42 o 
  -6  -9  -2     2087.07     1983.39     87.01 o 
   6   9   2     2705.47     2697.70     79.31 o 
  -6  -9  -3       74.63       48.96     31.83 o 
   6  -9   3       75.05       87.37     35.29 o 
  -6  -9  -4      336.00      364.69     45.04 o 
   6  -9   4     2374.69     2354.91     81.10 o 
  -6  -9  -5      149.98      195.97     36.80 o 
   6  -9   5      231.66      242.75     39.73 o 
   6  -9   6     3004.34     3063.42     80.31 o 
   6  -9   7       84.05       53.61     43.37 o 
   6  -9   8      621.91      639.08     55.08 o 
   6  -9   9      342.13      393.72     53.91 o 
   6  -9  10     2599.25     2781.60     97.86 o 
  -6 -10  10       42.63       62.46     83.66 o 
   6  10 -10      259.60      271.85     53.67 o 
  -6 -10   9     1758.00     1840.71    153.06 o 
   6  10  -9     1933.07     2065.90     77.79 o 
  -6 -10   8      416.43      387.54     84.56 o 
   6  10  -8      649.04      681.97     60.89 o 
  -6 -10   7        6.04       52.55     65.24 o 
   6  10  -7      443.98      511.23     57.03 o 
  -6 -10   6      236.92      188.48     66.30 o 
   6  10  -6     1348.34     1373.62     59.96 o 
  -6 -10   5     1706.32     1733.01    140.25 o 
   6  10  -5     2698.36     2936.98     82.23 o 
  -6 -10   4     1065.62      936.67    104.21 o 
   6  10  -4     1093.49      998.87     55.52 o 
  -6 -10   3     1380.60     1280.11     66.51 o 
   6  10  -3     1888.51     1894.25     69.24 o 
  -6 -10   2      644.84      650.17     52.60 o 
   6  10  -2     1685.11     1740.78     75.94 o 
  -6 -10   1     1188.25     1167.29     67.45 o 
   6  10  -1     2323.73     2570.94     90.53 o 
  -6 -10   0     1088.62     1174.78     69.65 o 
   6  10   0     1704.82     1806.88     79.47 o 
  -6 -10  -1      531.52      505.47     50.52 o 
   6  10   1     1850.80     1782.53     68.20 o 
  -6 -10  -2       29.16      111.64     34.20 o 
   6  10   2     1047.45     1143.93     57.83 o 
  -6 -10  -3     1038.15     1085.73     69.63 o 
   6 -10   3     2668.70     2764.10     84.99 o 
  -6 -10  -4     1163.08     1209.80     72.26 o 
   6 -10   4     1389.48     1576.88     68.42 o 
  -6 -10  -5      458.30      464.35     49.15 o 
   6 -10   5      464.07      471.94     46.22 o 
   6 -10   6      641.35      672.81     46.95 o 
   6 -10   7     1863.13     1950.89     80.44 o 
   6 -10   8      267.79      265.47     51.87 o 
  -6 -11   9        0.04       42.42     82.96 o 
   6  11  -9     1002.83     1039.39     79.58 o 
  -6 -11   8       95.03       89.85     77.58 o 
   6  11  -8      290.08      301.52     51.89 o 
  -6 -11   7      994.93      932.74    113.64 o 
   6  11  -7     1034.34      931.18     70.02 o 
  -6 -11   6      193.15      168.54     70.95 o 
   6  11  -6      547.48      509.15     56.51 o 
  -6 -11   5       13.02       70.64     69.58 o 
   6  11  -5      794.88      967.32     86.18 o 
  -6 -11   4      605.28      550.04     86.02 o 
   6  11  -4      965.09      994.01     63.47 o 
  -6 -11   3     1112.86     1177.95    117.29 o 
   6  11  -3     2163.99     2279.78     85.39 o 
  -6 -11   2      266.72      247.63     38.55 o 
   6  11  -2      340.26      322.59     47.19 o 
  -6 -11   1      324.47      283.84     40.16 o 
   6  11  -1      634.53      636.42     55.14 o 
  -6 -11   0       76.95       63.23     36.76 o 
   6  11   0      331.83      302.61     49.65 o 
  -6 -11  -1     1099.98     1033.88     68.58 o 
   6  11   1     2163.42     2193.77     75.85 o 
  -6 -11  -2      376.53      331.46     46.15 o 
   6  11   2      954.93     1058.10     58.48 o 
  -6 -11  -3      818.20      775.42     60.71 o 
   6 -11   3      830.64      883.36     58.98 o 
  -6 -11  -4      370.80      348.61     45.54 o 
   6 -11   4      555.37      626.63     51.16 o 
  -6 -11  -5       41.24       71.78     64.08 o 
   6 -11   5      991.98      976.08     60.59 o 
   6 -11   6      294.93      310.90     43.77 o 
   6 -11   7     1049.43     1144.64     68.48 o 
  -6 -12   7        1.39       62.83     85.48 o 
   6  12  -7       12.91      -61.29     66.66 o 
  -6 -12   6      589.32      483.82     89.55 o 
   6  12  -6     2628.16     2685.10    127.01 o 
  -6 -12   5       14.01       30.24     76.53 o 
   6  12  -5       65.84      128.04     66.99 o 
  -6 -12   4     1737.98     1664.70    146.99 o 
   6  12  -4     1738.34     2111.88    115.37 o 
  -6 -12   3       22.99        9.91     75.83 o 
   6  12  -3       53.79       42.81     70.89 o 
  -6 -12   2      389.91      423.23     79.48 o 
   6  12  -2     2652.62     2726.29    101.02 o 
  -6 -12   1      108.84      129.41     42.13 o 
   6  12  -1      212.84      358.86     51.04 o 
  -6 -12   0     2367.87     2315.80    101.70 o 
   6  12   0     2740.46     3194.53    107.32 o 
  -6 -12  -1       32.24        5.50     36.22 o 
   6  12   1       54.20       10.86     54.81 o 
  -6 -12  -2        0.38       92.65     36.72 o 
   6  12   2     1661.17     1664.62     86.78 o 
  -6 -12  -3       54.25        4.22     46.21 o 
   6 -12   3       67.63      126.99     48.21 o 
  -6 -12  -4     2133.60     1769.50    132.47 o 
   6 -12   4     2696.75     2895.11     93.63 o 
  -6 -12  -5       12.06       -0.81     70.84 o 
   6 -12   5       13.38       10.08     54.16 o 
  -6 -13   5       84.69       59.74     92.90 o 
   6  13  -5      550.00      470.55     67.47 o 
  -6 -13   4       16.51      112.64     82.58 o 
   6  13  -4      205.39      180.61     82.45 o 
  -6 -13   3      350.92      308.48     79.70 o 
   6  13  -3      766.88      933.57     84.75 o 
  -6 -13   2      421.99      467.66     84.88 o 
   6  13  -2      521.33      460.80     74.35 o 
  -6 -13   1      450.92      419.14     82.48 o 
   6  13  -1      881.81      821.46     63.48 o 
  -6 -13   0      103.95      137.92     51.04 o 
   6  13   0      507.21      443.49     60.49 o 
  -6 -13  -1      435.28      427.76     42.95 o 
   6  13   1      770.62      790.37     66.96 o 
  -6 -13  -2      197.66      195.93     35.77 o 
   6  13   2      213.44      236.48     65.90 o 
  -6 -13  -3      486.93      425.25     58.74 o 
   6 -13   3      567.86      582.20     67.59 o 
   7   0 -12     1945.31     1892.11    106.24 o 
   7   0 -10     1730.68     1617.76     77.02 o 
   7   0  -8     3808.01     4024.43    109.42 o 
   7   0  -6     2785.58     3024.39     65.14 o 
  -7   0   4     3362.31     3506.41     73.23 o 
   7   0  -2     4096.68     4230.61     78.66 o 
   7   0   0     3925.83     3979.16     91.84 o 
   7   0   2     3442.75     3529.23    102.72 o 
  -7   0  -4     2701.96     2841.36     90.14 o 
  -7   0  -6     3860.28     4137.02    108.79 o 
  -7   0  -8     1749.11     1674.61     72.11 o 
  -7   0 -10     1894.44     1740.73    103.03 o 
  -7   0 -12     1554.45     1603.76    148.28 o 
  -7   1  13     1103.83     1038.74     59.80 o 
   7   1 -12      446.70      395.87     39.77 o 
   7   1 -11     1125.73     1107.05     51.33 o 
   7   1 -10     1942.66     1922.99     63.94 o 
   7   1  -9     1922.77     1791.57     54.64 o 
   7   1  -8      778.70      804.83     38.47 o 
   7   1  -7     2441.42     2358.27     58.63 o 
   7   1  -6     1258.78     1145.86     29.94 o 
   7   1  -5     2657.12     2666.60     45.19 o 
  -7   1   4      571.22      651.74     26.42 o 
   7   1  -3     2429.59     2584.02     44.11 o 
   7   1  -2      386.75      449.79     22.09 o 
   7   1  -1     6929.00     6946.29     83.26 o 
   7   1   0      404.71      476.04     26.05 o 
   7   1   1     2525.64     2760.73     59.12 o 
   7   1   2      546.35      551.25     29.74 o 
   7  -1   3     2614.35     2469.07     55.30 o 
   7  -1   4     1277.74     1233.96     40.45 o 
  -7   1  -5     2549.71     2666.17     53.73 o 
   7  -1   6      749.68      786.59     32.01 o 
  -7   1  -7     1837.43     1846.55     53.86 o 
   7  -1   8     1941.45     1908.37     55.37 o 
   7  -1   9     1175.91     1137.50     46.47 o 
   7  -1  10      464.11      445.56     43.42 o 
  -7  -1 -11     1054.87     1060.38     61.32 o 
   7   2 -13     1785.68     1787.26     67.07 o 
   7   2 -12      965.00      986.71     50.53 o 
   7   2 -11     1632.60     1506.52     59.48 o 
   7   2 -10      282.86      216.07     29.11 o 
   7   2  -9     1834.20     1686.64     58.84 o 
   7   2  -8     1811.04     1868.36     60.33 o 
   7   2  -7     3193.35     3154.55     66.80 o 
   7   2  -6     1003.61     1073.82     36.63 o 
   7   2  -5     1500.54     1482.93     36.60 o 
  -7   2   4      652.35      662.87     26.80 o 
   7   2  -3     2774.82     2841.84     55.76 o 
   7   2  -2      553.79      607.26     29.18 o 
   7   2  -1     3063.75     3073.64     55.93 o 
   7   2   0      532.43      576.53     26.62 o 
   7   2   1     2765.77     2854.07     51.46 o 
   7   2   2      668.39      704.84     26.99 o 
   7  -2   3     1525.77     1497.48     33.63 o 
   7  -2   4      963.43      970.63     33.60 o 
  -7   2  -5     3099.52     3139.43     56.82 o 
   7  -2   6     1838.34     1912.95     55.40 o 
  -7   2  -7     1919.18     1918.87     56.17 o 
   7  -2   8      284.64      258.05     25.79 o 
   7  -2   9     1562.74     1536.57     61.46 o 
   7  -2  10      948.76      991.52     58.18 o 
  -7  -2 -11     1832.66     1871.44     77.97 o 
   7   3 -13       37.53       50.43     54.13 o 
   7   3 -12     1360.73     1358.22     58.78 o 
   7   3 -11      110.17      101.35     36.85 o 
   7   3 -10     4109.35     4101.45     91.84 o 
   7   3  -9       10.39       35.19     45.26 o 
   7   3  -8     2158.02     2106.19     64.22 o 
   7   3  -7      125.95       93.67     29.59 o 
   7   3  -6     4039.47     4052.61     74.91 o 
   7   3  -5       94.12      114.32     19.39 o 
  -7   3   4     3418.22     3558.71     62.81 o 
   7   3  -3        5.11        0.78     31.85 o 
   7   3  -2     3061.13     3059.43     56.25 o 
   7   3  -1      345.76      318.88     22.17 o 
   7   3   0     3177.36     3253.15     54.70 o 
   7   3   1        4.93       -3.61     20.33 o 
   7   3   2     3268.08     3162.35     46.08 o 
   7  -3   3       89.99       74.30     18.33 o 
   7  -3   4     4113.53     4130.43     79.22 o 
  -7   3  -5      131.60      114.16     23.24 o 
   7  -3   6     2093.43     2143.26     59.68 o 
  -7   3  -7       10.18       28.99     40.23 o 
  -7  -3  -8     4075.25     4234.84     84.77 o 
   7  -3   9      105.81       78.99     40.76 o 
   7  -3  10     1418.67     1531.21     69.72 o 
   7   3  11       38.95      -11.36     44.84 o 
   7   4 -13      725.70      743.04     47.58 o 
   7   4 -12      282.61      244.26     39.06 o 
   7   4 -11     1117.94     1013.64     50.91 o 
   7   4 -10      659.37      584.53     40.23 o 
   7   4  -9     1255.86     1256.99     59.63 o 
   7   4  -8      304.69      292.67     33.21 o 
   7   4  -7     2000.25     2024.50     68.39 o 
   7   4  -6      438.37      409.36     29.02 o 
   7   4  -5     1476.66     1532.16     48.67 o 
  -7   4   4     1160.26     1208.49     43.72 o 
   7   4  -3     4086.25     4132.42     75.71 o 
   7   4  -2     1183.85     1199.63     42.44 o 
   7   4  -1     2149.21     2195.44     48.10 o 
   7   4   0     1141.56     1099.00     34.48 o 
   7   4   1     4036.25     4159.15     78.17 o 
   7   4   2     1189.80     1176.79     44.81 o 
   7  -4   3     1538.58     1607.47     52.14 o 
   7  -4   4      448.22      471.90     32.09 o 
  -7   4  -5     1919.15     2051.24     58.50 o 
   7  -4   6      294.91      306.89     26.72 o 
   7  -4   7     1312.24     1399.75     51.40 o 
   7  -4   8      668.46      594.50     39.08 o 
   7  -4   9     1069.02      991.86     51.41 o 
   7  -4  10      270.59      241.63     43.93 o 
  -7  -4 -11      758.59      809.51     49.58 o 
   7   5 -12      128.27      144.15     35.20 o 
   7   5 -11     1468.72     1349.46     58.42 o 
   7   5 -10       91.38      127.60     42.67 o 
   7   5  -9     1658.30     1710.26     68.13 o 
   7   5  -8      279.44      242.81     31.91 o 
   7   5  -7     2362.12     2180.79     59.10 o 
   7   5  -6      654.94      725.37     36.71 o 
   7   5  -5     4353.82     4606.44     83.15 o 
  -7   5   4     1045.34      983.79     40.89 o 
   7   5  -3     2420.96     2445.63     59.64 o 
   7   5  -2     1642.56     1737.33     43.77 o 
   7   5  -1     5239.27     5395.48     73.43 o 
   7   5   0     1663.53     1741.85     52.45 o 
   7   5   1     2478.37     2483.84     62.70 o 
   7   5   2      998.93      932.62     41.10 o 
   7  -5   3     4252.30     4346.87     83.35 o 
   7  -5   4      679.96      773.28     39.17 o 
  -7   5  -5     2471.12     2459.30     60.21 o 
   7  -5   6      271.58      230.62     27.38 o 
   7  -5   7     1594.05     1520.11     50.14 o 
   7  -5   8       90.82      138.73     31.50 o 
   7  -5   9     1523.11     1659.95     72.01 o 
   7  -5  10      131.86      151.02     45.61 o 
   7   6 -12     3430.19     3258.64     90.17 o 
   7   6 -11       74.40      137.29     42.18 o 
   7   6 -10     1245.77     1181.73     60.90 o 
   7   6  -9        8.19      -19.90     50.41 o 
   7   6  -8     3081.40     3167.17     88.51 o 
   7   6  -7       63.21       78.70     27.38 o 
   7   6  -6     1639.11     1647.09     53.76 o 
   7   6  -5      141.40      145.49     22.34 o 
  -7   6   4     1974.08     1959.83     55.65 o 
   7   6  -3       74.98       72.01     22.04 o 
   7   6  -2     1318.50     1410.81     47.60 o 
   7   6  -1       41.32       52.72     25.73 o 
   7   6   0     1263.74     1323.50     47.23 o 
  -7  -6  -1       78.06       95.42     22.53 o 
   7   6   2     2043.61     2117.02     59.42 o 
   7  -6   3      143.21      128.47     24.23 o 
   7  -6   4     1580.72     1496.22     48.24 o 
   7  -6   5       61.81       79.33     26.62 o 
   7  -6   6     3078.03     3087.79     68.81 o 
   7  -6   7        8.38       -5.50     41.65 o 
   7  -6   8     1242.54     1316.54     56.20 o 
   7  -6   9       74.17       89.46     52.02 o 
   7  -6  10     3367.85     3438.54    104.65 o 
   7   7 -11     1972.81     1932.24     93.37 o 
   7   7 -10      999.20      874.83     66.40 o 
   7   7  -9     2282.87     2283.34     95.66 o 
   7   7  -8      389.63      378.65     45.79 o 
   7   7  -7     1182.47     1116.98     52.94 o 
   7   7  -6      912.64      927.05     50.13 o 
   7   7  -5     2609.41     2820.84     80.60 o 
   7   7  -4      840.51      789.93     47.01 o 
   7   7  -3     1274.49     1245.66     56.12 o 
   7   7  -2      765.65      734.91     36.00 o 
   7   7  -1     1104.49     1422.33     49.10 o 
   7   7   0      800.75      775.21     38.54 o 
  -7  -7  -1     1299.70     1238.67     48.11 o 
   7   7   2      803.66      794.90     37.07 o 
   7  -7   3     2571.28     2755.33     65.02 o 
   7  -7   4      903.49      873.83     43.19 o 
   7  -7   5     1237.08     1256.40     46.52 o 
   7  -7   6      390.67      374.13     29.86 o 
   7  -7   7     2222.56     2168.37     69.68 o 
   7  -7   8      975.76      940.68     50.59 o 
   7  -7   9     2038.44     2114.11     72.09 o 
   7   8 -10      113.59       51.59     70.39 o 
   7   8  -9      661.09      665.67     59.48 o 
   7   8  -8      672.42      625.44     56.47 o 
   7   8  -7      972.11      984.66     52.24 o 
   7   8  -6      342.53      355.64     35.62 o 
   7   8  -5     1930.15     1920.80     69.79 o 
   7   8  -4      151.39      169.12     33.76 o 
   7   8  -3     3108.10     3184.84     88.25 o 
   7   8  -2      126.80      150.01     33.95 o 
   7   8  -1     1006.55      973.87     42.87 o 
   7   8   0      121.17      127.09     24.77 o 
   7   8   1     3051.94     3031.22     67.88 o 
   7   8   2      158.38      185.84     26.09 o 
   7  -8   3     2009.23     2075.49     63.19 o 
   7  -8   4      328.37      314.59     29.36 o 
   7  -8   5      934.02      980.69     42.86 o 
   7  -8   6      691.38      663.88     43.12 o 
   7  -8   7      691.17      785.54     47.12 o 
   7  -8   8      109.36       98.30     37.31 o 
   7   9  -9        1.06      -67.56     67.56 o 
   7   9  -8     1005.63      940.67     67.12 o 
   7   9  -7       87.99       67.23     48.69 o 
   7   9  -6     2561.43     2595.11     83.19 o 
   7   9  -5       30.96       64.43     43.35 o 
   7   9  -4     1587.33     1411.53     63.18 o 
   7   9  -3       27.75       31.54     39.04 o 
   7   9  -2     2219.50     2251.33     67.58 o 
   7   9  -1        2.84       55.19     28.30 o 
   7   9   0     2296.54     2467.23     62.16 o 
   7   9   1       27.23       13.17     37.50 o 
   7   9   2     1518.36     1433.24     53.67 o 
   7  -9   3       29.59       77.56     44.53 o 
   7  -9   4     2601.78     2939.92     69.78 o 
   7  -9   5       84.19       65.51     43.04 o 
   7  -9   6      983.48      928.67     49.81 o 
   7  -9   7        1.02      -34.20     58.95 o 
   7  10  -7      541.31      522.22     56.27 o 
   7  10  -6      409.42      326.48     39.91 o 
   7  10  -5      863.71      841.04     45.23 o 
   7  10  -4      285.79      325.20     33.47 o 
   7  10  -3     2328.79     2260.15     70.09 o 
   7  10  -2      259.65      259.94     31.40 o 
   7  10  -1      304.07      286.89     35.88 o 
   7  10   0      249.39      261.48     29.70 o 
   7  10   1     2321.74     2233.25     67.30 o 
   7  10   2      298.88      366.50     33.06 o 
   7 -10   3      902.46      926.86     42.39 o 
   7 -10   4      392.79      373.61     35.29 o 
   7 -10   5      523.81      503.12     42.97 o 
   7  11  -5     1554.87     1470.94     69.54 o 
   7  11  -4      364.45      316.78     48.74 o 
   7  11  -3      501.76      492.90     42.50 o 
   7  11  -2      241.73      241.38     44.04 o 
   7  11  -1      751.10      793.25     50.32 o 
   7  11   0      252.83      220.97     38.46 o 
   7  11   1      512.95      507.35     38.16 o 
   7  11   2      352.74      348.54     34.97 o 
   7 -11   3     1518.20     1450.70     52.38 o 
   8   0 -10     4000.46     4020.89    124.74 o 
   8   0  -8     1154.05     1298.14     74.34 o 
   8   0  -6     3904.81     4289.97    117.32 o 
  -8   0   4     1488.46     1620.52     71.53 o 
   8   0  -2     4838.71     5766.37    102.29 o 
   8   0   0     5040.12     5341.54    115.95 o 
   8   0   2     1432.28     1843.57     71.54 o 
   8   0   4     4012.49     4339.23    146.33 o 
  -8   0  -6     1145.59     1291.36    128.82 o 
  -8   0  -8     4000.24     3985.81    195.01 o 
   8   1 -11     1160.14     1098.54     57.78 o 
   8   1 -10      224.13      268.53     44.27 o 
   8   1  -9     2115.42     2472.66     77.40 o 
   8   1  -8      709.17      795.83     43.90 o 
   8   1  -7     3132.37     3092.45     72.57 o 
   8   1  -6      293.20      331.23     33.35 o 
   8   1  -5     1135.97     1226.88     47.46 o 
  -8   1   4     1395.19     1503.78     43.98 o 
   8   1  -3      977.54     1107.57     38.93 o 
   8   1  -2     1044.85     1012.39     37.27 o 
   8   1  -1      222.45      262.91     26.86 o 
   8   1   0     1005.42     1066.32     38.57 o 
   8   1   1      941.66     1164.90     43.04 o 
   8   1   2     1424.00     1354.71     48.25 o 
   8  -1   3     1187.28     1168.96     54.42 o 
   8  -1   4      291.27      265.54     35.56 o 
  -8   1  -5     3053.61     3296.33     84.68 o 
   8  -1   6      721.96      803.49     62.77 o 
  -8   1  -7     2207.52     2335.51     93.17 o 
   8  -1   8      223.61      246.95     56.79 o 
   8  -1   9     1113.13     1339.39    106.39 o 
   8   2 -10      784.64      802.16     51.27 o 
   8   2  -9      815.11      866.97     50.81 o 
   8   2  -8      335.45      368.35     39.72 o 
   8   2  -7     1230.53     1472.28     59.08 o 
   8   2  -6      634.39      761.50     40.85 o 
   8   2  -5     2803.90     2978.34     75.02 o 
  -8   2   4      454.52      471.94     32.31 o 
   8   2  -3      906.30     1068.90     38.31 o 
   8   2  -2     1523.69     1846.63     47.60 o 
   8   2  -1     7019.12     7274.28     92.71 o 
   8   2   0     1589.85     1739.93     55.08 o 
   8   2   1      923.83     1004.83     53.01 o 
   8   2   2      434.45      489.23     41.30 o 
   8  -2   3     2760.14     2967.80     82.69 o 
   8  -2   4      644.47      710.63     46.65 o 
  -8   2  -5     1284.88     1328.75     58.01 o 
   8  -2   6      333.36      273.92     38.97 o 
  -8   2  -7      779.79      964.12     58.41 o 
   8  -2   8      765.06      861.76     58.41 o 
   8   3 -10     1035.93     1014.47     56.62 o 
   8   3  -9       70.42       35.39     42.94 o 
   8   3  -8     2322.75     2590.27     77.63 o 
   8   3  -7       18.32       50.62     37.20 o 
   8   3  -6     1713.31     1768.56     69.73 o 
   8   3  -5       54.25       76.62     37.44 o 
  -8   3   4     3532.21     3902.27     80.93 o 
   8   3  -3      146.91      188.48     25.31 o 
   8   3  -2     2926.52     2969.03     61.23 o 
   8   3  -1        3.57       15.28     39.48 o 
   8   3   0     2799.46     3065.77     84.88 o 
   8   3   1      147.24      134.21     36.61 o 
   8   3   2     3625.52     3638.59     91.96 o 
   8  -3   3       52.03       49.71     39.40 o 
   8  -3   4     1655.41     1825.83     60.83 o 
  -8   3  -5       19.13      -17.09     37.80 o 
   8  -3   6     2351.84     2466.79     70.42 o 
  -8   3  -7       73.52       34.63     42.70 o 
   8  -3   8     1024.99      993.52     73.70 o 
   8   4 -10     1157.30     1143.29     58.11 o 
   8   4  -9     1867.41     1991.37     70.60 o 
   8   4  -8      218.87      314.02     46.25 o 
   8   4  -7      861.76     1042.38     57.90 o 
   8   4  -6     1124.29     1102.79     58.02 o 
   8   4  -5     2209.55     2300.68     76.63 o 
  -8   4   4      499.64      559.96     39.68 o 
   8   4  -3     1107.59     1167.17     58.17 o 
   8   4  -2      394.01      421.24     42.25 o 
   8   4  -1     2018.89     2432.55     78.50 o 
   8   4   0      410.01      397.44     39.79 o 
   8   4   1     1117.47     1175.03     59.06 o 
   8   4   2      478.18      506.34     38.46 o 
   8  -4   3     2169.36     2393.47     68.42 o 
   8  -4   4     1153.48     1112.08     51.37 o 
  -8   4  -5      895.79      889.45     50.33 o 
   8  -4   6      212.53      235.40     38.44 o 
   8  -4   7     1795.56     2018.08     77.24 o 
   8  -4   8     1174.69     1150.29     63.37 o 
   8   5  -9     1003.11     1021.21     62.35 o 
   8   5  -8      639.19      675.31     52.86 o 
   8   5  -7     2081.82     2315.26     82.03 o 
   8   5  -6      664.03      666.91     48.48 o 
   8   5  -5     1023.95     1173.94     58.73 o 
  -8   5   4      298.08      360.58     41.75 o 
   8   5  -3     1700.15     2015.02     73.62 o 
   8   5  -2      250.00      255.25     37.62 o 
   8   5  -1      916.68      914.16     55.04 o 
   8   5   0      243.30      242.76     38.43 o 
   8   5   1     1674.52     1809.81     60.43 o 
   8   5   2      309.53      332.85     34.46 o 
   8  -5   3     1059.67      965.76     47.79 o 
   8  -5   4      634.55      636.19     43.35 o 
  -8   5  -5     2007.87     2291.43     65.26 o 
   8  -5   6      642.24      575.14     49.38 o 
   8  -5   7     1049.21     1033.27     61.94 o 
   8   6  -8      746.26      774.29     55.91 o 
   8   6  -7      192.02      165.23     46.53 o 
   8   6  -6     2157.40     2436.52    102.19 o 
   8   6  -5       25.61       83.79     59.22 o 
  -8   6   4     2203.83     2286.53     77.95 o 
   8   6  -3       29.76       47.64     51.67 o 
   8   6  -2     2802.93     3288.78     93.12 o 
   8   6  -1       24.71      121.75     44.53 o 
   8   6   0     2918.63     2823.18     76.58 o 
  -8  -6  -1       29.32       61.28     37.49 o 
   8   6   2     2107.85     2267.18     68.08 o 
   8  -6   3       24.79       25.92     38.50 o 
   8  -6   4     2186.00     2416.85     66.63 o 
   8  -6   5      185.45      195.21     39.99 o 
   8  -6   6      741.46      677.94     52.70 o 
   8   7  -7     1695.62     1645.92     89.95 o 
   8   7  -6      558.64      620.85     63.01 o 
   8   7  -5     1314.89     1411.69     82.65 o 
   8   7  -4      644.11      672.05     51.22 o 
   8   7  -3     1958.87     2085.25     78.20 o 
   8   7  -2      515.35      568.93     49.56 o 
   8   7  -1      752.26      863.76     55.19 o 
   8   7   0      492.67      633.21     49.83 o 
  -8  -7  -1     1908.65     2251.79     68.89 o 
   8   7   2      666.88      651.67     44.87 o 
   8  -7   3     1367.94     1407.72     54.10 o 
   8  -7   4      541.08      583.27     44.53 o 
   8  -7   5     1630.72     2007.76     76.62 o 
   8   8  -6      284.52      326.32     63.15 o 
   8   8  -5     1751.86     1738.87     91.81 o 
   8   8  -4      228.96      194.53     51.33 o 
   8   8  -3      812.33      887.98     56.85 o 
   8   8  -2      826.23      892.36     58.15 o 
   8   8  -1      663.79      807.40     55.42 o 
   8   8   0      858.47      794.62     58.66 o 
   8   8   1      820.29      803.74     49.67 o 
   8   8   2      219.47      286.82     38.18 o 
   8  -8   3     1725.37     1831.57     66.18 o 
   8  -8   4      285.08      317.83     51.73 o 
   8   9  -3       17.49       16.63     61.21 o 
   8   9  -2      745.79      901.38     52.12 o 
   8   9  -1       52.66       66.25     47.84 o 
   8   9   0      712.81      887.93     54.03 o 
   8   9   1       18.21       72.75     65.62 o 
   9   0  -6     1507.60     1296.95     71.85 o 
  -9   0   4      459.99      487.25     58.18 o 
  -9   0   2     2214.10     1980.89    161.36 o 
   9   0   0       18.34       51.23     51.18 o 
  -9   0  -2      944.27      867.86     76.11 o 
   9   0   4      148.36       75.90     57.51 o 
   9  -1  -6      216.81      158.11     36.49 o 
   9   1  -6      661.16      634.45    115.13 o 
   9   1  -5     1021.57      859.44     42.47 o 
  -9   1   4      191.08      164.89     36.40 o 
   9   1  -4     1161.61     1103.39    122.82 o 
  -9   1   3      142.60      150.74     44.05 o 
   9   1  -3      344.28      352.88     95.94 o 
   9  -1  -2       23.81       76.56     40.02 o 
   9   1  -2     1616.72     1520.53    131.05 o 
   9  -1  -1     1666.95     1525.45     65.52 o 
   9   1  -1     1689.70     1839.68    129.72 o 
   9   1   0      211.06      213.02     36.66 o 
   9   1   1     1015.64      842.48     53.43 o 
  -9   1  -2        2.30      -38.15     38.15 o 
   9   1   3      465.00      381.76     43.36 o 
   9   1   4      514.69      461.45     47.38 o 
   9  -2  -6      499.82      503.71     53.78 o 
   9  -2  -5      136.67      117.69     45.63 o 
   9   2  -5      745.73      711.13    114.64 o 
  -9   2   4      119.25      107.20     44.32 o 
   9   2  -4      331.21      262.98    107.45 o 
  -9   2   3      770.10      676.11     76.87 o 
   9   2  -3      772.10     1104.81    120.61 o 
  -9   2   2      201.16      192.76     54.88 o 
   9   2  -2      677.01      642.82     99.80 o 
   9  -2  -1      497.96      450.06     51.69 o 
   9   2  -1      690.19      657.38    102.54 o 
   9   2   0        2.09      -10.44     36.93 o 
   9   2   0      737.99      777.23    107.00 o 
   9   2   1      759.85      801.18     52.97 o 
   9   2   1      873.80     1160.14    112.81 o 
  -9   2  -2      221.81      240.18     38.08 o 
   9  -2   3      637.37      608.49     58.79 o 
  -9   3   5       59.32       40.77     62.38 o 
   9   3  -5       65.71      -53.23    112.87 o 
  -9   3   4     1407.49     1234.08     98.31 o 
   9   3  -4     1409.13     1341.62    144.67 o 
  -9   3   3       56.79      106.65     58.32 o 
   9   3  -3       61.57       79.98    107.88 o 
  -9   3   2      196.50      172.79     56.94 o 
   9   3  -2     1387.39     1216.64    126.55 o 
   9  -3  -1       29.87       15.10     43.65 o 
   9   3  -1       58.41      117.02    106.48 o 
   9  -3   0     1246.24     1275.19     75.02 o 
   9   3   0     1434.01     1415.64    131.11 o 
   9  -3   1        5.00      -10.39     45.14 o 
   9   3   1     1349.98     1097.56    124.07 o 
  -9   3  -2        1.72      -25.46     45.88 o 
   9   3   2       58.40      149.33    101.38 o 
   9  -3   3        6.68      -20.80     48.26 o 
  -9   4   4       39.22      130.91     61.83 o 
   9   4  -4      283.44      326.75    116.68 o 
  -9   4   3     1150.63     1085.19     91.67 o 
   9   4  -3     2003.05     1448.72    147.71 o 
  -9   4   2      487.11      413.95     61.92 o 
   9   4  -2      502.29      735.40    119.76 o 
   9  -4  -1      634.56      577.81     54.56 o 
   9   4  -1     1240.93     1163.97    124.60 o 
   9  -4   0       15.89       50.56     45.79 o 
   9   4   0      481.36      430.99    104.89 o 
   9  -4   1      892.03      829.64     61.85 o 
   9   4   1     1991.56     1684.20    141.45 o 
  -9   4  -2      255.57      259.55     49.95 o 
   9   4   2      293.05      355.61     98.08 o 
  -9   5   2      200.79      223.91     63.70 o 
   9  -5  -1     1166.03     1080.96     70.68 o 
   9   5  -1     2280.28     2149.23    165.84 o 
   1   0  -6    14502.87    16615.29    207.86 o 
   1   0  -4      360.46      446.58     16.34 o 
  -1   0   2     6043.61     6567.09     45.93 o 
   1   0   0      307.70      385.65      9.94 o 
  -1   0  -2     6760.01     7393.37     99.03 o 
   1   0   4      500.24      601.86     23.66 o 
  -1   1   6     5330.82     6195.67    125.22 o 
   1  -1  -5     4410.58     4720.78     68.58 o 
   1  -1  -4     2633.64     2864.90     31.54 o 
  -1   1   3     1384.54     1551.38     17.01 o 
  -1   1   2      426.09      457.20      8.97 o 
  -1  -1   1    11035.10    12377.00     57.00 o 
   1   1   0     6479.50     7271.58     25.88 o 
   1  -1   1     8588.87     9604.58     35.59 o 
   1  -1   2     1619.45     1728.11     19.97 o 
  -1   1  -3     4180.43     4607.01     33.64 o 
   1  -1   4      872.65      896.33     12.52 o 
   1   1   5     7144.55     7809.47     60.46 o 
  -1   1  -6     2149.65     2625.49     51.64 o 
   1  -2  -6     3965.43     4611.26     95.19 o 
   1  -2  -5        0.68       -1.27      5.98 o 
  -1   2   4      179.94      192.77     12.92 o 
   1  -2  -3    11020.35    12091.75     63.75 o 
   1  -2  -2     3144.87     3490.89     38.38 o 
  -1  -2   1    17061.64    19151.63     64.80 o 
   1   2   0        2.44        1.47      2.40 o 
   1   2   1    12171.13    13788.85     36.06 o 
   1   2   2     4400.97     4857.98     28.53 o 
   1   2   3     6806.35     7411.35     33.07 o 
   1   2   4       51.04       55.01      3.76 o 
  -1   2  -5        4.40        7.45      3.67 o 
  -1   2  -6     5130.62     5980.06    120.75 o 
   1  -3  -6     5230.90     5942.20     80.64 o 
   1  -3  -5      587.70      695.65     26.70 o 
   1  -3  -4    10286.52    10922.40     54.22 o 
   1  -3  -3       11.87       12.27      3.19 o 
   1   3  -2     2505.09     2853.37     31.27 o 
   1   3  -1     1022.36     1226.70     26.81 o 
   1   3   0    13315.96    14846.23     55.58 o 
   1   3   1     2570.82     3004.40     22.74 o 
   1   3   2      641.37      710.21     11.52 o 
   1   3   3       60.86       50.42      4.00 o 
  -1   3  -4    10613.36    11449.55     48.15 o 
  -1   3  -5     1020.20     1162.10     22.69 o 
  -1   3  -6     3203.06     3719.12     56.33 o 
   1  -4  -5      234.37      232.72     10.68 o 
   1  -4  -4        5.87       11.48      5.04 o 
  -1   4   3     5226.03     5565.21     51.94 o 
  -1   4   2        6.89       10.01      6.13 o 
  -1   4   1      201.00      206.06     13.24 o 
  -1  -4   0      695.06      803.35     16.47 o 
  -1  -4  -1     2038.81     2206.87     26.34 o 
  -1  -4  -2      196.90      195.60      7.25 o 
   1   4   3     4643.61     5316.00     40.73 o 
  -1   4  -4       47.46       46.09      6.23 o 
   1   4   5      750.00      734.58     23.45 o 
  -1   4  -6     1732.59     1615.45     33.24 o 
   1   5  -6      108.29      121.25     11.48 o 
   1  -5  -5     7544.54     8417.81     80.97 o 
   1  -5  -4     3076.96     3555.76     41.66 o 
   1   5  -3     3504.38     3916.06     52.87 o 
   1   5  -2      943.91     1145.83     28.24 o 
  -1   5   1     8709.51    10051.24    112.24 o 
  -1   5   0        8.93        6.69      7.11 o 
  -1  -5  -1     5670.73     6238.61     52.76 o 
  -1  -5  -2       79.25      113.68      7.58 o 
   1   5   3     7371.45     7800.72     39.43 o 
  -1   5  -4     4358.94     4805.13     57.13 o 
  -1   5  -5     9001.48    10169.28     94.85 o 
  -1   5  -6       67.26       59.03      9.89 o 
  -1  -5  -7     1091.71     1168.48     58.53 o 
   1   6  -7      199.97      229.92     16.09 o 
   1   6  -6     2228.10     2268.97     40.81 o 
   1  -6  -5      171.92      166.85     11.58 o 
   1  -6  -4     1267.04      187.61     18.57 o 
   1  -6  -3      640.26      644.49     34.18 o 
   1  -6  -2     7914.66     8279.49    115.54 o 
   1   6  -1      253.33      237.34     30.95 o 
  -1   6   0       49.37       53.09      8.91 o 
  -1  -6  -1      196.28      223.92     12.34 o 
   1   6   2     8409.26     8952.17     55.25 o 
   1   6   3      492.67      559.62     11.53 o 
  -1  -6  -4     1124.14     1197.68     44.59 o 
  -1   6  -5        0.69      -12.26     16.35 o 
   1   7  -8      202.12      188.26     10.73 o 
   1   7  -7       14.52       11.72      7.61 o 
   1   7  -6      689.78      716.27     25.42 o 
   1  -7  -5     7662.99     8664.51     89.79 o 
   1  -7  -4     1444.80     1480.43     57.11 o 
   1  -7  -3     3240.32     3821.75     87.99 o 
   1  -7  -2       13.29       -4.50     14.63 o 
  -1   7   1     7391.76     8783.84    160.02 o 
  -1   7   0     2321.50     2533.64     56.22 o 
   1  -7   1    11473.00    12333.46    123.27 o 
   1   7   2      131.76      165.80      9.59 o 
  -1  -7  -3     1320.42     1544.08     27.18 o 
  -1   7  -5     5417.18     5987.08    111.62 o 
   1   8  -9      125.50      132.78      8.29 o 
   1   8  -8      302.58      276.18     14.19 o 
   1   8  -7     2521.22     2548.06     33.58 o 
   1  -8  -6      721.18      736.23     34.06 o 
   1  -8  -3     3622.91     3976.22     98.61 o 
   1  -8  -2     3785.67     4181.32    101.51 o 
  -1   8   1      525.02      597.73     32.75 o 
  -1   8   0      228.83      279.34     21.53 o 
   1  -8   1     1467.18     1451.06     58.88 o 
  -1  -8  -2     2481.90     2561.91     49.27 o 
  -1  -8  -3     4450.69     4707.83     52.28 o 
  -1  -8  -4      347.22      336.46     15.46 o 
   1   9  -9       41.35       44.58     15.54 o 
   1   9  -8     5623.51     5805.69    115.13 o 
   1   9  -7        3.51        3.05      8.94 o 
   1  -9  -6      819.65      899.65     39.14 o 
   1  -9  -4     5274.09     5797.05    127.99 o 
   1  -9  -3        4.85       11.06     18.81 o 
   1  -9  -2        4.82       -3.28     17.81 o 
  -1   9   1       49.29       51.46     15.12 o 
  -1   9   0     1671.99     1954.22     55.95 o 
   1  -9   1        4.44       -1.25     12.88 o 
  -1  -9  -2        0.96       -5.97      9.36 o 
  -1  -9  -3       13.68       14.83      8.16 o 
  -1  -9  -4     5919.40     6306.06     80.30 o 
   1  10  -9       31.32       12.69     24.20 o 
   1  10  -8      800.16      773.92     50.18 o 
   1  10  -7     2202.94     1860.46     29.87 o 
   1 -10  -6      335.82      330.23     16.28 o 
   1 -10  -2     2595.49     2848.85    113.13 o 
  -1  10   1     1483.33      163.40     26.17 o 
  -1  10   0       85.70       92.25     17.94 o 
   1 -10   1     1398.18     1388.72     65.65 o 
  -1 -10  -2     1766.90     1836.32     48.80 o 
  -1 -10  -3     2211.78     2253.70     68.81 o 
  -1 -10  -4      471.41      511.44     27.19 o 
   1 -11  -7        1.59       -4.43      6.40 o 
   1 -11  -6      457.64      410.53     15.42 o 
   1  11  -5     5361.86     5279.83    101.93 o 
   1 -11  -2       17.53       16.94     27.49 o 
   1 -11  -1     2870.08     3109.80    117.48 o 
  -1  11   0     1091.41      204.17     28.60 o 
   1 -11   1     4240.34     4496.09    122.46 o 
  -1 -11  -2        0.25        3.03     13.00 o 
  -1 -11  -3       28.25       47.15     17.03 o 
  -1 -11  -4      711.22      844.76     37.39 o 
   1 -12  -6     2052.84     1848.88     59.14 o 
   1 -12  -5      727.44      743.60     30.47 o 
   1  12  -4      142.77      118.81     27.48 o 
   1 -12  -3      201.07      179.87     40.34 o 
  -1  12   2     4568.41     4772.99    113.09 o 
   1 -12  -1       24.03       -4.35     27.18 o 
   1 -12   0       17.11        4.87     24.65 o 
   1 -12   1        7.02        2.84     23.45 o 
  -1 -12  -2     3570.52     3919.04    112.38 o 
  -1 -12  -3       82.43       69.11     21.94 o 
  -1 -12  -4      250.22      240.66     23.93 o 
   1 -13  -5     1978.41     2000.01     75.04 o 
   1 -13  -4      497.37      523.41     45.50 o 
   1 -13  -3      118.99      136.08     42.37 o 
   1 -13  -2       12.22       -5.86     32.24 o 
  -1  13   1      888.84      856.98     50.76 o 
   1 -13   0      486.04      534.31     54.66 o 
  -1 -13  -2       45.09       39.02     25.24 o 
  -1 -13  -3      347.83      403.09     38.08 o 
  -1 -13  -4      595.51      592.15     36.08 o 
   1 -14  -4       25.48       24.90     25.79 o 
   1 -14  -3      759.42      904.52     51.74 o 
   1 -14  -2      123.13      140.48     44.54 o 
   1 -14  -1     1020.11     1104.85     83.03 o 
  -1 -14  -1      777.23      915.47     69.81 o 
  -1 -14  -2      460.14      454.48     45.98 o 
   1 -15  -4     1815.25     1836.75    123.87 o 
   1 -15  -2       79.32       51.20     30.13 o 
  -1 -15  -1      222.38      265.49     45.24 o 
   1 -16  -5        3.72        6.73     65.46 o 
   1 -16  -4       91.22      115.96     62.01 o 
  -2   0  18     2204.21     2179.00     82.56 o 
  -2   0  16      578.43      593.39     43.60 o 
  -2   0  14     3377.65     3352.59     62.65 o 
  -2   0  12      721.27      855.89     29.26 o 
  -2   0  10     3356.55     3393.40     50.40 o 
   2   0  -8     1651.40      492.78     16.65 o 
  -2   0   6     2388.89     2382.36     32.43 o 
  -2   0   4    13087.79    14244.40     85.71 o 
  -2   0   2     1749.75     2078.65     31.67 o 
  -2   0   0    76551.66    83674.84    248.89 o 
   2   0   2       72.22       72.29      5.96 o 
  -2   0  -4     5846.97     6285.05     52.37 o 
  -2   0  -6      474.68      512.08     16.88 o 
   2   0   8     2306.35     2151.22     31.62 o 
   2   0  10      659.16      675.10     24.24 o 
   2   0  12     3479.57     3492.87     55.49 o 
   2   0  14     3457.55     3381.02     56.58 o 
   2   0  16      351.32      313.48     26.59 o 
   2   0  18     2673.94     2868.71    116.41 o 
  -2   1  19      989.16     1002.78     40.51 o 
  -2   1  18      157.42      175.88     23.53 o 
  -2   1  17      540.70      545.38     31.00 o 
  -2   1  16      649.47      726.74     33.60 o 
   2   1 -15     1644.00     1687.16     46.82 o 
  -2   1  14      115.34      110.79     10.27 o 
   2  -1 -13      883.49      924.59     18.33 o 
  -2   1  12      733.09      732.47     17.06 o 
  -2   1  11      969.41     1022.00     20.31 o 
  -2   1  10     3169.85     3348.21     32.38 o 
  -2   1   9       55.96       48.73      6.10 o 
  -2   1   8      201.57      186.90      8.06 o 
  -2   1   7     8684.53     8767.22     45.45 o 
   2   1  -6     3338.94     3566.73     27.79 o 
   2   1  -5      851.36      904.82     14.10 o 
  -2   1   4       29.36       26.44      3.64 o 
  -2   1   3     2771.57     2996.42     27.58 o 
  -2  -1   2        8.91       19.08      3.33 o 
  -2  -1   1     1737.77     1897.74     16.83 o 
   2   1   0      282.94      291.95      7.43 o 
   2   1   1      206.30      260.80      6.68 o 
  -2  -1  -2       87.76       89.24      5.11 o 
   2   1   3     3924.48     4285.01     28.46 o 
   2   1   4      162.92      169.33      6.71 o 
  -2   1  -5      875.91      905.90     15.03 o 
  -2   1  -6     4112.59     4361.74     30.80 o 
  -2   1  -7     4553.36     5069.48     28.82 o 
  -2   1  -8      841.99      825.07     12.58 o 
   2   1   9      362.89      415.62     10.68 o 
   2   1  10      839.86      871.35     15.25 o 
   2   1  11     1080.65     1135.89     18.79 o 
   2   1  12      586.84      602.05     15.40 o 
   2   1  13      446.42      463.09     15.15 o 
   2   1  14       25.79       57.64     11.22 o 
   2   1  15     1806.63     1851.11     37.94 o 
   2   1  16       98.01      101.44     17.55 o 
   2   1  17      939.78      876.23     40.61 o 
   2  -1  18        2.87       41.14     40.37 o 
  -2  -2  19      821.99      722.16     44.46 o 
  -2   2  18      340.05      331.14     26.19 o 
  -2   2  17      460.84      407.44     25.60 o 
  -2   2  16        0.01        0.67     17.34 o 
  -2   2  15     1519.96     1472.12     40.82 o 
  -2   2  14      778.03      839.32     28.85 o 
  -2   2  13     6212.96     6253.29     71.14 o 
  -2   2  12      999.45     1024.84     25.36 o 
  -2   2  11      315.82      309.73     14.88 o 
  -2   2  10     1301.58     1430.02     26.12 o 
  -2   2   9     8887.62     7354.13     38.77 o 
  -2   2   8      577.23      615.04     12.35 o 
  -2   2   7     1029.65      636.95     12.19 o 
   2   2  -6      419.48      473.00     10.52 o 
   2   2  -5     2650.05     2828.76     23.62 o 
  -2  -2   4     1843.41     2162.01     23.28 o 
  -2  -2   3     1870.22     1972.91     23.06 o 
  -2  -2   2      418.02      504.31     12.54 o 
  -2  -2   1     3298.15     3555.70     20.14 o 
   2   2   0    15373.76    17506.24     46.61 o 
   2   2   1       67.98       56.58      3.66 o 
   2   2   2       66.88       68.48      3.34 o 
   2   2   3     4219.67     4489.90     28.32 o 
   2   2   4     3819.97     4196.65     26.98 o 
  -2   2  -5     5250.65     5673.11     40.92 o 
  -2   2  -6      806.62      688.70     10.61 o 
  -2   2  -7      135.35      120.41      5.47 o 
  -2   2  -8      695.83      775.57     13.12 o 
  -2   2  -9     8170.66     8625.67     41.89 o 
  -2   2 -10     1158.27     1223.80     17.80 o 
   2   2  11     1348.69     1407.17     20.74 o 
   2   2  12      809.26      957.20     18.61 o 
   2   2  13     3776.21     3813.18     37.10 o 
   2   2  14      417.31      442.66     19.33 o 
   2   2  15      380.17      356.36     21.29 o 
   2   2  16        0.24      -15.41     19.38 o 
   2  -2  17      421.73      396.34     30.10 o 
   2  -2  18      272.76      245.77     47.40 o 
  -2  -3  19       42.71        2.65     39.75 o 
  -2  -3  18       36.65       10.23     29.06 o 
  -2   3  17       87.58       99.55     22.61 o 
  -2   3  16     2217.11     2426.49     56.92 o 
  -2   3  15       50.38       39.24     16.37 o 
  -2   3  14      269.81      271.36     18.39 o 
  -2   3  13      116.47      171.51     14.61 o 
  -2   3  12     1672.00     1790.85     33.48 o 
  -2   3  11        8.19       17.89      8.58 o 
  -2   3  10     4092.83     1057.61     20.69 o 
  -2   3   9        2.04       22.72      6.54 o 
  -2   3   8     1947.75     2135.00     25.17 o 
  -2   3   7       47.78       70.32      6.54 o 
   2   3  -6     8346.23     9112.97     45.95 o 
   2   3  -5      464.32      532.34     12.72 o 
  -2  -3   4     2120.53     2358.44     21.51 o 
  -2  -3   3       46.95       63.15      5.36 o 
  -2  -3   2     6189.10     6875.12     44.46 o 
   2   3  -1     1818.20     2057.04     19.92 o 
  -2  -3   0      247.43      257.71      6.60 o 
   2   3   1        8.97       16.21      3.36 o 
   2   3   2     7323.44     7800.38     35.07 o 
   2   3   3       83.82      109.33      4.76 o 
  -2  -3  -4     1703.29     1798.91     19.03 o 
  -2   3  -5     1321.50     1542.06     17.33 o 
  -2   3  -6     8559.53     2157.25     19.07 o 
  -2   3  -7      523.24      541.65     10.66 o 
  -2   3  -8     2723.89     2764.46     23.56 o 
  -2  -3  -9      617.44      627.72     13.41 o 
  -2   3 -10     2042.58     2142.07     24.43 o 
   2   3  11        5.65       30.54      7.31 o 
   2   3  12     1656.30     1749.33     26.22 o 
   2   3  13      362.39      347.23     14.39 o 
   2   3  14      169.51      152.56     13.46 o 
   2   3  15      290.53      332.15     20.64 o 
   2  -3  16     1341.82     1404.18     49.35 o 
   2  -3  17       40.73       34.20     28.97 o 
   2  -3  18       29.81       -0.24     51.09 o 
  -2  -4  18      614.13      539.74     43.22 o 
  -2  -4  17      450.31      445.82     33.35 o 
  -2   4  16      270.68      267.20     23.82 o 
  -2   4  15      260.30      284.53     23.25 o 
  -2   4  14      323.68      363.18     21.13 o 
  -2   4  13     2602.71     2719.68     53.60 o 
  -2   4  12       34.24       20.09     10.36 o 
   2   4 -11      622.21      468.40     16.67 o 
  -2   4  10      355.23      410.49     14.55 o 
  -2   4   9     4737.08     5057.42     40.65 o 
   2   4  -8      312.51      286.63     11.33 o 
  -2  -4   7       48.96       44.75      6.32 o 
   2   4  -6     1373.14     1508.64     18.66 o 
  -2  -4   5     8126.09     8476.04     41.38 o 
  -2  -4   4     3785.46     4181.70     41.05 o 
  -2  -4   3     1637.20     1768.52     27.08 o 
  -2  -4   2      204.66      253.74      8.50 o 
  -2  -4   1     8302.33     9197.67     45.61 o 
   2   4   0     5728.85     6146.66     35.71 o 
   2   4   1     7327.42     8188.18     42.92 o 
   2   4   2      311.01      305.32      9.08 o 
   2   4   3     1410.99     1542.36     17.19 o 
   2   4   4      880.27      923.45     14.91 o 
  -2   4  -5     4679.02     5067.60     30.46 o 
  -2   4  -6      215.40      220.14      7.12 o 
  -2   4  -7        1.25       -2.02      4.21 o 
  -2   4  -8      454.56      482.07     10.85 o 
  -2   4  -9     4425.75     4669.31     34.31 o 
  -2   4 -10        9.19       16.98      6.42 o 
  -2   4 -11      114.24      116.63      8.46 o 
   2   4  12      254.30      254.80     11.85 o 
   2   4  13     3370.02     3304.23     39.76 o 
   2   4  14      671.88      649.10     22.88 o 
   2  -4  15      448.05      432.69     33.07 o 
   2  -4  16      161.91      156.91     27.50 o 
   2  -4  17      551.53      599.02     40.44 o 
   2  -4  18      849.66      663.45     53.42 o 
  -2  -5  18      101.31       82.51     36.30 o 
  -2  -5  17      569.11      559.80     43.63 o 
  -2  -5  16      364.12      455.38     32.79 o 
  -2   5  15     1327.55     1346.99     37.18 o 
  -2   5  14        6.63        7.36     15.39 o 
  -2   5  13      358.55      334.10     20.04 o 
  -2  -5  12        7.78       23.71     11.55 o 
   2   5 -11     2641.06     2425.25     37.79 o 
  -2  -5  10        2.96        4.57      8.62 o 
  -2  -5   9        0.08       -4.68      7.52 o 
   2   5  -8     2144.42     2164.72     29.81 o 
   2   5  -7     4174.68     4478.37     32.88 o 
   2   5  -6     1521.23     1646.56     20.38 o 
  -2  -5   5      472.25      434.59     12.02 o 
  -2  -5   4     2702.97     1790.72     27.83 o 
  -2  -5   3     6572.64     7122.82     56.83 o 
  -2  -5   2     5853.64     6153.07     37.11 o 
  -2  -5   1     3340.33     3517.80     33.78 o 
   2   5   0      287.71      307.93      9.47 o 
   2   5   1     2709.13     2831.60     26.38 o 
   2   5   2     2849.05     3253.09     25.82 o 
   2   5   3     6339.71     6609.07     39.60 o 
   2   5   4     1106.75     1266.31     18.46 o 
   2   5   5      359.14      344.56      9.97 o 
  -2   5  -6      374.63      364.36      8.80 o 
  -2   5  -7     3181.52     3298.84     23.61 o 
  -2   5  -8      363.54      346.01     10.25 o 
  -2   5  -9       46.55       40.31      5.97 o 
  -2   5 -10      446.65      441.34     12.56 o 
  -2   5 -11     2553.77     2554.38     28.48 o 
  -2   5 -12       69.30       53.36      8.83 o 
   2   5  13      196.89      166.72     13.91 o 
   2  -5  14      130.23      129.27     16.33 o 
   2  -5  15     1463.12     1304.47     54.69 o 
  -2   5 -16     1223.18     1199.35     54.03 o 
   2  -5  17      578.73      513.69     40.53 o 
  -2  -6  18     1281.97     1211.34     62.96 o 
  -2  -6  17        2.69       10.73     33.45 o 
  -2  -6  16        4.98      -29.19     29.19 o 
  -2  -6  15       87.83      105.67     21.67 o 
  -2  -6  14     2128.80     2244.46     57.73 o 
  -2  -6  13       20.63       18.56     17.18 o 
  -2  -6  12     1024.01      381.28     17.78 o 
  -2  -6  11       82.36      127.21     12.53 o 
  -2  -6  10     4214.08     4374.20     47.80 o 
  -2  -6   9      183.70      169.74     11.10 o 
  -2  -6   8     2046.74     2191.90     32.06 o 
   2   6  -7       74.97       69.40      6.69 o 
   2   6  -6     1568.36     1591.66     22.07 o 
  -2  -6   5      127.51      150.54     10.51 o 
  -2  -6   4     6913.44     7278.52     50.65 o 
  -2  -6   3      102.89      104.45      7.14 o 
  -2  -6   2      689.11      444.64     12.99 o 
  -2  -6   1      525.87      627.28     19.34 o 
   2   6   0     9085.67     2557.06     27.80 o 
  -2  -6  -1      714.90      750.60     13.65 o 
   2   6   2       19.18       25.00      4.75 o 
   2   6   3      129.12      137.19      7.58 o 
   2   6   4     9997.49    10588.59     54.32 o 
   2   6   5      249.92      219.12      9.20 o 
  -2   6  -6     2267.66     2080.78     20.64 o 
  -2   6  -7        0.74       -0.97      5.25 o 
  -2   6  -8     2550.76     2525.46     27.54 o 
  -2   6  -9      264.59      240.01     11.01 o 
  -2   6 -10     4850.53     4436.81     39.79 o 
  -2   6 -11      101.44       80.75      6.58 o 
  -2   6 -12      458.17      344.75     13.71 o 
   2  -6  13      148.95      150.06     15.95 o 
   2  -6  14     1232.44     1225.10     52.84 o 
   2  -6  15        1.74        9.96     26.38 o 
   2  -6  16        4.72       11.82     30.41 o 
   2  -6  17        4.80       22.93     36.47 o 
  -2  -7  17     1225.62     1311.03     62.83 o 
  -2  -7  16      453.55      452.34     40.37 o 
  -2  -7  15      699.68      723.70     37.57 o 
  -2  -7  14       63.28       52.55     24.67 o 
  -2  -7  13      672.39      674.34     32.50 o 
  -2  -7  12      808.51      407.26     20.11 o 
  -2  -7  11     4199.77     4373.37     49.57 o 
  -2  -7  10      115.81       98.72     11.08 o 
  -2  -7   9      427.89      474.10     17.04 o 
   2   7  -8       37.76       41.52      4.99 o 
   2   7  -7     4159.58     4410.05     46.39 o 
   2   7  -6      767.90      815.39     19.27 o 
  -2  -7   5     1280.11     1322.82     21.85 o 
  -2  -7   4      175.11      171.36     10.86 o 
  -2  -7   3     3665.23     3879.63     43.84 o 
  -2  -7   2     3100.40     3339.62     40.71 o 
   2   7  -1       91.26       76.43      8.85 o 
   2   7   0        0.46        0.71      6.46 o 
   2   7   1     1640.46      467.37     12.98 o 
   2   7   2     3679.71     3874.31     34.31 o 
   2   7   3     4749.02     2914.78     27.97 o 
   2   7   4      156.65      152.26      7.79 o 
   2   7   5     2432.34     1280.53     16.91 o 
  -2   7  -6      803.83      421.87     19.06 o 
  -2   7  -7     6612.06     1208.41     26.29 o 
  -2   7  -8       67.88       44.09     10.27 o 
  -2   7  -9        4.65      -11.30     11.30 o 
  -2   7 -10      153.87      144.61     15.15 o 
  -2   7 -11     2739.68     1123.19     28.43 o 
   2  -7  12      582.66      572.10     24.22 o 
  -2   7 -13      790.10      740.10     27.65 o 
   2  -7  14       33.92       34.72     25.72 o 
   2  -7  15      282.83      224.00     31.02 o 
   2  -7  16      344.51      298.35     36.15 o 
   2  -7  17      333.09      349.51     40.66 o 
  -2  -8  17      835.42      791.19     54.59 o 
  -2  -8  16        3.10        8.14     33.88 o 
  -2  -8  15      233.72      213.40     31.94 o 
  -2  -8  14     1234.24     1203.90     56.59 o 
  -2  -8  13      996.18     1008.39     50.80 o 
  -2  -8  12      181.40      162.59     18.96 o 
  -2  -8  11      574.20      570.09     24.40 o 
  -2  -8  10     1404.18     1377.88     31.42 o 
  -2  -8   9     3612.99     3691.21     44.20 o 
   2   8  -8      126.20      140.82      9.85 o 
   2   8  -7      280.61      268.59     16.71 o 
   2   8  -6        6.35       15.73      8.48 o 
  -2  -8   5     5823.93     6012.20     56.30 o 
  -2  -8   4      524.55      609.46     20.78 o 
  -2  -8   3     2373.97     2527.38     34.04 o 
  -2  -8   2       34.67       43.66      7.92 o 
   2   8  -1     3040.82     3073.41     42.01 o 
   2   8   0     1899.02      739.07     19.38 o 
   2   8   1     4723.57     4922.67     47.01 o 
   2   8   2      484.41      531.87     14.57 o 
   2   8   3     1355.96     1375.17     21.63 o 
   2   8   4     1459.09     1580.60     24.62 o 
   2  -8   5     2836.05     2641.53     31.72 o 
   2  -8   6      176.24      164.76     18.10 o 
   2  -8   7        9.61       -2.36     19.56 o 
   2  -8   8      240.31      237.90     21.82 o 
   2  -8   9     3277.13     3123.40     64.79 o 
   2  -8  10     1790.62     1674.18     45.95 o 
   2  -8  11       13.58        2.70     21.95 o 
   2  -8  12       38.24       43.73     20.13 o 
   2  -8  13     1531.91     1510.62     53.96 o 
   2  -8  14      488.42      456.14     33.92 o 
   2  -8  15      521.96      523.33     41.52 o 
   2  -8  16        1.03       -1.28     36.96 o 
  -2  -9  16     1313.31     1438.72     68.12 o 
  -2  -9  15        1.08       13.27     32.72 o 
  -2  -9  14      129.60      119.01     30.37 o 
  -2  -9  13       12.94       22.43     25.63 o 
  -2  -9  12      971.73      902.91     48.63 o 
  -2  -9  11       28.51       31.78     15.22 o 
  -2  -9  10      362.91      296.71     22.86 o 
   2   9  -9      199.98      165.79      9.70 o 
   2   9  -8     1569.72     1604.89     31.41 o 
   2   9  -7      100.79      124.85     13.57 o 
   2   9  -6     2817.84     2945.19     42.66 o 
  -2  -9   5       10.50       23.41     10.14 o 
  -2  -9   4     2957.13     3057.98     42.17 o 
  -2  -9   3        0.04       39.19     10.20 o 
  -2  -9   2     7297.90     7686.91     65.24 o 
  -2  -9   1       11.20        3.40      9.88 o 
   2   9   0      209.25      207.20     12.31 o 
   2   9   1       41.17       78.72      8.93 o 
   2   9   2     5486.21     5922.59     44.28 o 
   2   9   3       88.67      104.69      8.85 o 
   2   9   4     2324.54     2302.64     31.52 o 
   2  -9   5      104.21      100.22     18.44 o 
   2  -9   6     1573.68     1648.49     52.49 o 
   2  -9   7       39.25       24.31     18.15 o 
   2  -9   8      161.78      164.58     21.23 o 
   2  -9   9      635.08      616.12     28.94 o 
   2  -9  10     1249.74     1186.33     59.20 o 
   2  -9  11       46.67       44.45     23.61 o 
   2  -9  12      738.27      699.40     43.65 o 
  -2   9 -13        0.82      -22.77     28.50 o 
   2  -9  14      390.80      357.25     32.40 o 
   2  -9  15        0.53        0.74     35.14 o 
  -2 -10  15      166.52      167.48     36.63 o 
  -2 -10  14      593.34      572.46     45.29 o 
  -2 -10  13     1072.47      986.58     63.27 o 
  -2 -10  12      458.62      455.08     45.80 o 
  -2 -10  11      429.06      418.22     44.09 o 
  -2 -10  10      491.00      558.95     46.27 o 
   2  10  -9     2668.86     2690.56     44.44 o 
   2  10  -8     1918.49     1980.40     32.18 o 
   2  10  -7        1.64        7.06     11.43 o 
   2  10  -6       91.77       85.72     10.47 o 
  -2 -10   5     2996.67     3173.17     48.34 o 
  -2 -10   4     1599.16     1629.34     35.39 o 
  -2 -10   3     2689.89     2514.76     40.23 o 
  -2 -10   2      696.71      461.22     17.90 o 
   2 -10  -1     2636.41     2754.07     43.78 o 
   2 -10   0      398.96      404.01     17.39 o 
   2  10   1     2243.53     2321.31     34.51 o 
   2  10   2        6.33       16.60      8.63 o 
   2  10   3     1759.56     1835.00     32.23 o 
   2 -10   4     2823.37     2836.67     45.82 o 
   2 -10   5     1378.90     1448.95     48.91 o 
  -2  10  -6      452.31      471.80     27.81 o 
  -2  10  -7       36.88       25.79     19.24 o 
  -2  10  -8     1408.89     1528.92     61.69 o 
   2 -10   9     2565.91     2580.79     84.33 o 
   2 -10  10     1097.81     1090.39     74.69 o 
   2 -10  11       81.60       81.44     29.20 o 
   2 -10  12       56.02       68.34     31.63 o 
  -2  10 -13     1725.72     1663.46     67.74 o 
   2 -10  14      334.52      289.26     32.92 o 
   2 -10  15      136.21      103.96     39.73 o 
  -2 -11  14       17.04       17.46     42.40 o 
  -2 -11  13      208.48      236.95     39.50 o 
  -2 -11  12      272.80      322.60     42.02 o 
  -2 -11  11     3095.93     3111.48    103.53 o 
  -2 -11  10      671.62      678.79     51.04 o 
  -2 -11   9       42.40       10.88     27.01 o 
   2  11  -8      128.36      163.11     15.68 o 
   2  11  -7     2193.38     2270.45     48.16 o 
  -2 -11   6      506.06      493.95     17.77 o 
  -2 -11   5      247.20      251.51     15.59 o 
  -2 -11   4      931.53      928.07     27.39 o 
  -2 -11   3      705.68      433.17     19.75 o 
  -2 -11   2      149.22      153.37     14.22 o 
   2  11  -1      115.08      118.87     13.41 o 
   2  11   0       78.50       64.50     11.59 o 
   2  11   1     1008.46      999.95     25.83 o 
   2  11   2      324.36      305.37     15.31 o 
   2 -11   3      826.42      818.14     25.03 o 
   2 -11   4      833.44      778.12     25.97 o 
   2 -11   5      410.31      367.13     36.09 o 
   2 -11   6      673.31      660.33     40.63 o 
   2 -11   7     3338.81     3432.33     94.41 o 
   2 -11   8      227.19      255.11     43.41 o 
   2 -11   9      108.16      131.25     29.34 o 
   2 -11  10      233.92      270.48     68.89 o 
   2 -11  11     2200.13     2226.61    108.52 o 
   2 -11  12      281.46      265.32     40.71 o 
   2 -11  13      329.23      247.40     41.67 o 
   2 -11  14       31.32       10.58     35.80 o 
  -2 -12  13       29.22        8.19     41.43 o 
  -2 -12  12      313.21      323.32     42.52 o 
  -2 -12  11       35.36       45.40     34.47 o 
  -2 -12  10     1456.10     1417.86     72.06 o 
  -2 -12   9       96.49      100.86     29.12 o 
   2  12  -8     1543.73     1614.36     53.70 o 
   2  12  -7      128.75      125.33     16.80 o 
  -2 -12   6      734.24      754.45     32.57 o 
  -2 -12   5      164.44      216.56     18.60 o 
  -2 -12   4     3265.58     1044.94     30.61 o 
  -2 -12   3        7.70       11.64     13.49 o 
  -2 -12   2      202.96      204.26     16.95 o 
  -2 -12   1       68.63      116.46     13.17 o 
   2 -12   0     3928.29     4184.98     61.04 o 
   2  12   1      546.08      522.54     20.72 o 
   2 -12   2       12.16       -0.06     11.72 o 
   2 -12   3      278.59      311.22     18.29 o 
   2 -12   4     3703.68     3882.27     64.05 o 
   2 -12   5        0.03       -8.22     25.14 o 
   2 -12   6      720.90      742.95     83.94 o 
   2 -12   7        0.01       -4.74     35.01 o 
   2 -12   8     1705.12     1693.26     87.59 o 
   2 -12   9      209.52      186.71     44.93 o 
   2 -12  10     1619.73     1674.99    133.28 o 
   2 -12  11      122.28       71.52     58.43 o 
   2 -12  12      316.46      225.59     52.43 o 
   2 -12  13       14.54       -8.77     56.53 o 
  -2 -13  12      153.81      156.53     52.99 o 
  -2 -13  11      553.98      495.54     49.90 o 
  -2 -13  10        0.61       -0.81     35.21 o 
  -2 -13   9        0.70      -13.53     32.77 o 
  -2 -13   8      535.83      618.08     49.90 o 
   2  13  -7     1659.35     1711.47     58.03 o 
  -2 -13   6      402.91      352.42     37.66 o 
  -2 -13   5       96.80       98.16     17.77 o 
  -2 -13   4       18.03       41.16     15.75 o 
  -2 -13   3     1215.76     1227.27     38.53 o 
  -2 -13   2     1570.06     1637.75     43.55 o 
  -2 -13   1     1437.68     1455.06     41.27 o 
   2 -13   0      130.18      132.40     18.60 o 
  -2 -13  -1      797.53      836.87     29.42 o 
   2 -13   2      892.78      970.17     31.98 o 
   2 -13   3     1123.00     1096.30     35.13 o 
   2 -13   4       31.05       56.31     23.69 o 
   2 -13   5      124.02       91.87     26.26 o 
   2 -13   6      257.91      198.32     57.74 o 
   2 -13   7     1028.63     1045.19     72.54 o 
   2 -13   8       65.54       63.89     39.32 o 
   2 -13   9      123.93      127.23     42.56 o 
   2 -13  10      162.10       60.06     45.91 o 
   2 -13  11      717.32      606.87     92.67 o 
   2 -13  12       94.37       38.13     47.44 o 
  -2 -14  11       61.90       44.20     45.60 o 
  -2 -14  10      222.02      174.74     41.52 o 
  -2 -14   9     1328.23     1235.79     69.85 o 
  -2 -14   8        1.54      -18.62     35.71 o 
  -2 -14   7       10.56      -28.90     32.38 o 
  -2 -14   6      527.56      589.93     48.58 o 
  -2 -14   5     1727.33     1814.07     73.86 o 
  -2 -14   4      715.98      674.98     37.08 o 
  -2 -14   3      274.78      259.14     21.14 o 
  -2 -14   2        9.89       49.27     17.71 o 
  -2 -14   1     1720.96     1708.51     46.74 o 
   2 -14   0     1270.17     1332.70     38.82 o 
   2 -14   1     1571.71     1575.88     40.35 o 
   2 -14   2      233.99      208.26     22.04 o 
   2 -14   3      387.11      376.15     34.71 o 
   2 -14   4      209.77      226.60     29.48 o 
   2 -14   5     1794.92     1797.53     73.41 o 
   2 -14   6      103.39       59.95     52.21 o 
   2 -14   7       56.01       23.58     40.77 o 
   2 -14   8       31.43       -9.23     61.05 o 
   2 -14   9     1181.52     1004.80    116.18 o 
   2 -14  10       13.54       -5.04     74.21 o 
  -2 -15   9        0.07       38.30     44.25 o 
  -2 -15   8      476.16      468.13     49.83 o 
  -2 -15   7        0.30       13.48     38.24 o 
  -2 -15   6     1082.41     1016.97     62.29 o 
  -2 -15   5        2.63       12.81     32.39 o 
  -2 -15   4      129.48      161.70     31.12 o 
  -2 -15   3       21.29       30.53     30.52 o 
  -2 -15   2     1117.41     1115.13     46.95 o 
  -2 -15   1       40.78       16.68     19.84 o 
   2 -15   0       55.40       67.86     23.76 o 
   2 -15   1       16.20       63.72     31.87 o 
   2 -15   2     1558.68     1544.88     69.52 o 
   2 -15   3       13.98      -11.20     36.10 o 
   2 -15   4      110.60       70.09     33.37 o 
   2 -15   5       13.69       14.13     34.58 o 
   2 -15   6     1569.13     1551.65    125.76 o 
   2 -15   7       80.35       -2.92     69.36 o 
   2 -15   8      907.72      934.51    109.96 o 
   2 -15   9      100.33      108.34     79.92 o 
  -2 -16   7      140.01      145.59     45.38 o 
  -2 -16   6      368.40      379.87     43.04 o 
  -2 -16   5      429.68      405.07     44.96 o 
  -2 -16   4      285.44      293.91     40.00 o 
  -2 -16   3      187.08      176.60     35.36 o 
  -2 -16   2       69.04       60.24     42.60 o 
   2 -16  -1      633.43      536.76     52.75 o 
   2 -16   0      500.20      554.14     53.65 o 
   2 -16   1      320.47      318.20     41.01 o 
   2 -16   2       60.86       40.10     43.33 o 
   2 -16   3      733.74      712.07     46.58 o 
   2 -16   4      343.81      330.92     49.53 o 
   2 -16   5      967.14      889.22     60.29 o 
   2 -16   6      235.79      196.31     43.02 o 
   2  17  -3      962.86     1053.53    118.15 o 
   2  17  -2       36.13       77.07     76.88 o 
   2  17  -1     1046.50      830.75    103.60 o 
   2  17   0        5.37       22.63     80.10 o 
   2 -17   1      539.01      438.15     49.35 o 
   2 -17   2      110.79       71.60     53.97 o 
  -3   1  -5     7754.97     7675.10     78.13 o 
  -3  -2  -4      126.94       99.79      8.13 o 
   3   3   3      231.75      287.61     15.44 o 
  -3  -3  -5     1204.58     1312.17     31.22 o 
   3   7  -9     1939.35     1934.22     40.77 o 
   3  -7  -2       20.63       53.44      8.00 o 
   3   8  -9      162.21      160.80     16.88 o 
   3  -8  -2     1605.57     1640.01     41.21 o 
   3  -9  -3       66.18       43.18      9.76 o 
   3 -10   6      113.93      111.99      9.98 o 
   3 -11   5     1990.51     1808.70     51.29 o 
   5   0 -16     2556.32     2547.62    168.39 o 
   5   0 -10     1204.02     1221.66     61.58 o 
   5   0  -8     1497.14     1582.86     88.64 o 
   5   0  -6     3182.12     3472.73     77.50 o 
  -5   0   4      840.66      870.39     29.59 o 
  -5   0   2     4406.99     4611.36     82.55 o 
  -5   0   0      493.07      196.20     18.56 o 
  -5   0  -2     4555.25     4494.51     62.56 o 
  -5   0  -4      508.05      501.38     19.03 o 
  -5   0  -6     4977.23     4420.04     51.17 o 
  -5   0  -8     2106.26     2103.40    127.10 o 
   5   0  10      435.57      426.26     63.04 o 
  -5   0 -14      415.72      385.96     81.82 o 
   5  -1 -17      513.29      349.86     93.61 o 
   5  -1 -15      791.56      863.41    105.78 o 
   5   1 -14      616.41      565.67     59.86 o 
   5   1 -11        3.76       15.70     28.12 o 
   5   1 -10     1416.62     1504.46     38.71 o 
   5   1  -9     2652.77     2593.62     48.12 o 
   5   1  -8      802.27      802.84     46.56 o 
   5   1  -7       10.15       32.30     13.20 o 
   5   1  -6     1273.88     1393.52     35.68 o 
   5   1  -5     2191.90     2233.06     42.47 o 
  -5   1   4     1312.56     1468.96     27.45 o 
   5   1  -3      167.20      176.50     15.87 o 
   5   1  -2       36.68       64.50     11.17 o 
  -5  -1   1     5772.63     2983.41     52.60 o 
  -5   1   0      959.35      463.07     17.26 o 
  -5  -1  -1     3547.43      877.72     21.80 o 
   5   1   2      138.80      134.03     11.49 o 
  -5  -1  -3     1760.30     1714.74     27.50 o 
  -5  -1  -4      619.13      630.87     16.22 o 
  -5  -1  -5     4434.67     3734.45     41.03 o 
  -5  -1  -6       78.86       43.41      6.81 o 
  -5  -1  -7       16.44        7.05     13.72 o 
  -5   1  -8     1237.24     1066.60     36.80 o 
  -5  -1  -9     1933.94     1656.74     40.95 o 
  -5   1 -10      226.46      173.80     15.90 o 
   5  -1  12      365.49      283.10     58.52 o 
   5   1  13     1176.16     1193.17     73.07 o 
   5  -1  14      927.51      890.39     95.54 o 
   5  -1  15      164.18      146.66     41.83 o 
   5   2 -17      190.47       78.40     76.03 o 
   5   2 -16      339.82      435.60     78.70 o 
   5   2 -13      407.79      402.48     66.98 o 
   5   2 -12      828.38      673.60     82.55 o 
   5   2 -11     1260.06     1314.12    105.95 o 
   5   2 -10      178.34      146.42     22.06 o 
   5   2  -9      102.63      121.66     19.50 o 
   5   2  -8      806.86      845.19     34.22 o 
   5   2  -7     4479.83     4382.52     49.69 o 
   5   2  -6     1553.31     1722.93     43.44 o 
   5   2  -5      734.42      726.98     28.93 o 
  -5  -2   4      108.98      115.45     12.88 o 
  -5   2   3     2771.14     2909.48     49.15 o 
  -5  -2   2      892.62      948.39     24.91 o 
  -5  -2   1     4253.00     4152.76     49.45 o 
  -5  -2   0       75.86      103.36     10.54 o 
  -5  -2  -1     1669.45      709.52     17.90 o 
   5   2   2      874.56      569.57     16.63 o 
  -5  -2  -3     1375.77     1360.41     29.02 o 
  -5  -2  -4       10.29        3.89      5.55 o 
  -5  -2  -5      547.30      559.69     22.64 o 
  -5  -2  -6     2127.82     2149.85     48.64 o 
  -5   2  -7     1686.59     1670.89     47.20 o 
  -5  -2  -8      230.87      206.45     25.73 o 
  -5  -2  -9      332.37      292.40     23.35 o 
  -5  -2 -10      584.74      596.16     55.97 o 
   5   2  11     2114.39     2062.45    136.20 o 
  -5   2 -12      382.30      420.67     75.74 o 
  -5   2 -14       21.85      125.39     62.93 o 
   5  -2  15     1034.84     1112.49    110.11 o 
   5  -3 -16        0.72      -31.52     73.33 o 
   5   3 -11      237.86      259.38     60.57 o 
   5   3 -10     3025.70     3126.10     63.05 o 
   5   3  -9        0.18       36.53     17.74 o 
   5   3  -8     2703.57     2692.49     45.57 o 
   5   3  -7       25.32       24.64      9.95 o 
   5   3  -6     1996.26     2088.96     36.39 o 
   5   3  -5       30.30      127.19     16.71 o 
  -5  -3   4     5317.41     5160.18     44.06 o 
  -5  -3   3       42.39       27.96      8.60 o 
  -5  -3   2      367.73      370.53     15.63 o 
  -5  -3   1      167.69      184.87     12.35 o 
  -5  -3   0     4166.34     4276.55     43.32 o 
   5   3   1      114.04      110.46      9.28 o 
  -5  -3  -2       58.94       65.87      9.02 o 
  -5  -3  -3       15.65       72.41      9.65 o 
  -5  -3  -4     4009.92     3979.57     50.44 o 
  -5  -3  -5      408.81      388.66     11.96 o 
  -5  -3  -6      409.54      464.25     27.05 o 
  -5  -3  -7        0.31       32.64     12.56 o 
  -5  -3  -8     3025.54     2874.11     83.74 o 
  -5  -3  -9        0.00       28.50     17.91 o 
  -5  -3 -10     1782.77     1762.52     59.47 o 
  -5  -3 -11       49.84       75.83     33.55 o 
   5   3  12      889.45      815.09     59.99 o 
   5  -3  13       33.89      133.72     57.37 o 
   5  -3  15      201.66       59.03     75.95 o 
   5   4 -12      379.42      461.48     52.82 o 
   5   4 -11     2160.43     2228.76    141.34 o 
   5   4 -10      655.06      607.34     41.79 o 
   5   4  -9        9.68       17.26      8.34 o 
   5   4  -8       85.34       92.89      9.25 o 
   5   4  -7     2557.00     2666.25     54.13 o 
   5   4  -6       39.10       26.13     15.19 o 
   5  -4  -5      123.19      126.35     16.93 o 
  -5  -4   4      222.05      287.89     18.80 o 
   5   4  -3     3705.31     3702.87     62.13 o 
  -5  -4   2      542.70      588.70     19.69 o 
  -5  -4   1      926.29      547.03     17.39 o 
  -5  -4   0      638.89      625.95     18.25 o 
  -5  -4  -1     2665.97     2777.27     38.25 o 
   5   4   2     1095.88     1125.99     21.83 o 
  -5  -4  -3     2236.91     2409.20     45.93 o 
  -5  -4  -4      190.67      213.45     14.93 o 
  -5  -4  -5      273.07      309.94     15.43 o 
  -5  -4  -6      253.56      269.11     24.38 o 
  -5  -4  -7     2993.21     2932.52     62.03 o 
  -5  -4  -8      737.19      729.51     57.08 o 
  -5  -4  -9       43.17       35.68     24.54 o 
  -5  -4 -10       40.17       63.40     33.44 o 
   5   4  11     1593.48     1596.22     52.18 o 
   5   4  12      448.78      442.82     39.37 o 
   5   4  13        5.12       25.07     62.09 o 
   5   5 -12      332.74      357.66     46.56 o 
   5   5 -11       49.20       28.47     34.11 o 
   5   5 -10      123.62      133.51     30.52 o 
   5   5  -9     2010.49     1922.78     62.34 o 
   5   5  -8      666.52      728.45     40.72 o 
   5   5  -7      125.25      145.40     18.52 o 
   5   5  -6       16.16      116.57     15.11 o 
   5  -5  -5     3909.15     4003.21     61.66 o 
  -5  -5   4     1242.88     1366.86     36.83 o 
  -5  -5   3      736.65      802.98     26.10 o 
   5   5  -2     1571.05     1558.71     46.64 o 
  -5  -5   1     3752.80     1184.77     25.68 o 
  -5  -5   0     1439.23     1501.81     28.83 o 
  -5  -5  -1     2056.49     1020.74     22.58 o 
  -5  -5  -2        1.45       17.13      9.32 o 
  -5  -5  -3     2495.95     2491.94     37.24 o 
  -5  -5  -4     1796.62     1893.21     41.92 o 
  -5  -5  -5     3734.27     3779.95     47.20 o 
  -5  -5  -6      438.80      417.70     18.06 o 
  -5  -5  -7      467.70      469.78     32.58 o 
  -5  -5  -8      100.14      154.97     33.30 o 
  -5  -5  -9     2577.46     2342.33    139.70 o 
  -5  -5 -10      746.04      760.72     41.11 o 
   5   5  11       48.73       26.75     27.14 o 
  -5  -5 -12       13.60       55.80     40.44 o 
   5   5  13     1226.10     1175.82    117.04 o 
   5   5  14      421.28      322.39     79.61 o 
   5  -6 -14       89.46       43.33     66.27 o 
   5   6 -13       61.61       24.70     54.43 o 
   5   6 -12     2866.24     3056.90    125.82 o 
   5   6 -10      819.97      849.98     48.14 o 
   5   6  -9        2.84       -7.98     20.15 o 
   5   6  -8     2182.00     2184.34     59.80 o 
   5   6  -7        0.05       56.64     18.49 o 
   5   6  -6     2165.50     2180.87     59.25 o 
   5  -6  -5       48.13       45.92     15.61 o 
  -5  -6   4      370.46      349.85     22.06 o 
  -5  -6   3       54.95      121.57     16.19 o 
  -5  -6   2     2489.95     2494.51     53.89 o 
   5   6  -1       40.00       33.48      9.11 o 
   5   6   0      106.65       96.84     11.74 o 
   5   6   1      172.49      179.29     16.07 o 
   5   6   2     2939.58     1001.62     26.53 o 
  -5  -6  -3        1.25        0.71      9.76 o 
  -5  -6  -4      176.94      213.09     12.42 o 
  -5  -6  -5       99.85      101.55     14.59 o 
  -5  -6  -6     2239.51     2170.73     47.36 o 
  -5  -6  -7       62.14       64.76     21.56 o 
  -5  -6  -8      722.39      762.37     42.21 o 
  -5  -6  -9      481.49      353.67     50.14 o 
  -5  -6 -10     1802.15     1686.13    128.29 o 
  -5  -6 -11       23.60       97.08     31.77 o 
  -5  -6 -12     1394.35     1359.65     89.68 o 
   5   6  13        4.21        6.07     73.49 o 
   5   6  14       29.50       -2.12     82.21 o 
   5  -7 -14      412.20      488.08     92.47 o 
   5   7 -13     1081.93     1063.64     82.20 o 
   5   7 -12       83.62       59.26     57.49 o 
   5   7  -9     2697.08     2886.47     86.16 o 
   5   7  -8      182.29      252.44     25.28 o 
   5   7  -7        6.28        3.67     16.47 o 
   5   7  -6      420.97      443.35     27.92 o 
  -5  -7   5     4419.26     4623.59     85.59 o 
  -5  -7   4      780.19      826.87     38.61 o 
  -5  -7   3     1609.45     1760.19     44.01 o 
  -5  -7   2       17.29       92.59     13.76 o 
   5   7  -1     1402.13     1439.46     28.80 o 
   5   7   0      924.75      914.54     25.14 o 
   5   7   1     3308.44     3242.00     53.73 o 
   5   7   2       30.37       59.01     13.93 o 
   5   7   3      871.31      958.40     35.02 o 
   5   7   4      842.28      462.39     22.08 o 
   5   7   5     1928.49     1798.01     49.85 o 
   5   7   6      145.32      141.86     25.33 o 
   5   7   7      412.75      382.65     41.35 o 
  -5   7  -8      582.15      547.18     35.87 o 
   5   7   9     2014.79     2152.70    145.33 o 
   5   7  10      713.53      721.65     93.44 o 
   5   7  12      182.43      165.40     44.85 o 
   5   7  13     1179.18     1195.49     82.00 o 
   5  -8 -14       31.67       87.97     81.66 o 
   5   8 -13       32.77       32.51     65.62 o 
   5  -8 -12      866.42      746.18    102.27 o 
   5  -8 -10       14.46       23.16     52.63 o 
   5   8  -9       66.97       62.48     23.78 o 
   5   8  -8      661.89      691.18     42.08 o 
   5   8  -7     1024.69     1109.69     45.63 o 
   5   8  -6      884.47      856.59     37.03 o 
  -5  -8   5      102.97       99.23     20.96 o 
  -5  -8   4       17.90      122.03     19.86 o 
  -5  -8   3     3139.85     3060.67     70.41 o 
  -5  -8   2     1234.40     1222.28     38.25 o 
  -5  -8   1      385.89      374.82     13.40 o 
   5   8   0      208.55      162.16     14.06 o 
   5   8   1     1775.23     1665.75     40.40 o 
   5   8   2      537.72      552.74     21.95 o 
   5   8   3     3500.44     3355.75     53.75 o 
   5   8   4       76.47       73.49     14.36 o 
   5   8   5      163.60      144.81     12.85 o 
   5   8   6      327.39      340.58     31.73 o 
   5   8   7     1689.62     1584.28     78.34 o 
  -5   8  -8       17.66       27.05     26.48 o 
  -5   8  -9       25.09       35.97     35.93 o 
  -5   8 -10      323.82      324.25     47.97 o 
   5   8  11      813.11      909.79    110.54 o 
   5   8  13       36.45       23.68     82.59 o 
   5  -9 -11        0.64       47.48     61.32 o 
   5  -9 -10     1675.42     1429.94    127.75 o 
   5   9  -9       23.03       50.29     35.88 o 
   5   9  -8     1577.43     1695.95     56.52 o 
   5   9  -7       90.14      122.62     22.43 o 
   5   9  -6     1309.76     1196.63     48.18 o 
  -5  -9   5        1.16      108.19     20.68 o 
  -5  -9   4     2735.24     2639.53     62.08 o 
  -5  -9   3        0.09       -8.40     18.78 o 
  -5  -9   2      513.62      461.87     28.68 o 
  -5  -9   1        1.51       91.88     17.33 o 
   5   9   0     3456.11     3445.70     67.96 o 
   5   9   1       18.70       19.10     15.00 o 
   5   9   2        0.49        7.91     15.24 o 
   5   9   3       21.05       99.04     16.50 o 
   5   9   4     3663.48     3609.85     69.37 o 
   5   9   5       11.61       33.47     25.72 o 
   5   9   6     1302.01     1300.43     61.34 o 
   5  -9   7       19.95       53.56     30.47 o 
  -5   9  -8     1127.07     1182.11     77.60 o 
   5   9   9       10.39       50.93     57.69 o 
   5   9  10     1882.16     1878.82    148.67 o 
   5   9  11        8.19       21.64     73.92 o 
   5 -10 -12      540.82      631.67    102.64 o 
   5 -10 -11     1325.67     1485.26    138.91 o 
   5 -10 -10      114.94       90.97     63.54 o 
  -5 -10   9        8.47       29.47     31.99 o 
  -5 -10   8      787.58      764.68     54.71 o 
   5  10  -7     1168.51     1190.98     50.32 o 
   5  10  -6      773.33      782.14     41.32 o 
  -5 -10   5       74.44       64.42     22.11 o 
  -5 -10   4       27.75       77.46     20.37 o 
  -5 -10   3     2247.19     2222.01     63.64 o 
  -5 -10   2      967.90     1053.20     45.11 o 
  -5 -10   1      650.63      587.45     33.87 o 
   5  10   0      117.37      149.75     24.64 o 
   5  10   1     1526.35     1533.52     51.77 o 
   5  10   2      498.00      529.06     31.97 o 
   5  10   3     1919.16     1785.01     47.76 o 
   5  10   4        1.12       19.93     16.96 o 
   5 -10   5        7.48       36.49     24.76 o 
   5 -10   6      175.41      215.85     35.16 o 
   5  10   7     1089.57     1108.92     77.64 o 
   5  10   8      193.63      190.98     44.81 o 
   5  10   9       60.67       80.26     44.33 o 
   5  10  10      397.82      416.28     79.71 o 
   5  10  11      622.78      627.08    101.95 o 
   5 -11 -11      484.53      464.77     87.74 o 
  -5 -11  10      421.04      355.66     57.75 o 
  -5 -11   9     1779.16     1798.62     82.36 o 
  -5 -11   8      535.63      424.47     45.91 o 
   5  11  -7        3.43        6.75     25.82 o 
   5  11  -6      267.15      315.43     31.05 o 
  -5 -11   5     3482.79     3205.58     80.11 o 
  -5 -11   4      778.69      694.99     40.01 o 
  -5 -11   3      670.43      686.06     39.65 o 
  -5 -11   2       52.88      106.18     22.91 o 
  -5 -11   1      854.85      880.62     38.42 o 
  -5 -11   0      382.10      431.83     28.70 o 
   5  11   1     1609.88     1515.46     53.03 o 
   5  11   2       10.28       41.40     23.90 o 
   5  11   3       99.01      134.04     23.63 o 
   5 -11   4      481.69      606.87     48.62 o 
   5  11   5     1454.26     1518.62    129.68 o 
   5  11   6        1.47      -52.41     63.80 o 
   5  11   7      180.79      206.16     65.45 o 
   5  11   8      611.63      579.35     98.10 o 
   5  11   9      993.14      908.10    117.20 o 
   5  11  10      204.65      224.90     84.15 o 
  -5 -12  10      676.87      551.67     66.08 o 
  -5 -12   9        2.39       15.70     41.21 o 
  -5 -12   8     1108.52      998.26     63.90 o 
  -5 -12   7       10.24       54.79     35.53 o 
   5  12  -6     1715.00     1574.36     59.98 o 
  -5 -12   5       30.86       40.19     26.97 o 
  -5 -12   4       66.78      100.55     26.04 o 
  -5 -12   3       11.10       72.34     25.64 o 
  -5 -12   2     3133.44     3016.05     76.66 o 
  -5 -12   1        2.01      -20.11     23.66 o 
  -5 -12   0        1.19       11.70     21.38 o 
   5  12   1       48.62      180.09     26.14 o 
   5  12   2     1848.46     1814.25     57.63 o 
   5 -12   3       39.34       56.30     39.86 o 
   5 -12   4       61.97       82.33     42.45 o 
   5 -12   5        9.21       67.25     45.17 o 
   5 -12   6      721.99      645.43     68.93 o 
   5  12   7       26.96       54.02     72.83 o 
   5  12   8      513.22      554.11     61.67 o 
   5  12   9      165.08      141.94     84.91 o 
  -5 -13   8      278.29      220.72     42.94 o 
  -5 -13   7        2.41       28.69     39.81 o 
  -5 -13   6      245.08      266.73     40.28 o 
  -5 -13   5     1339.89     1242.47     55.68 o 
  -5 -13   4      159.09      148.52     30.12 o 
  -5 -13   3       24.52       28.65     29.72 o 
  -5 -13   2      215.91      229.40     29.15 o 
  -5 -13   1     1204.94     1180.91     51.53 o 
  -5 -13   0      854.49      829.92     43.93 o 
   5  13   1      474.80      393.15     45.43 o 
   5 -13   2      108.07       76.80     45.36 o 
   5 -13   3      210.46      185.67     47.27 o 
   5 -13   4      698.79      724.25     72.15 o 
   5 -13   5     1458.08     1342.50     73.94 o 
   5 -13   6      572.77      528.40     66.47 o 
   5 -13   7        8.31       23.41     59.25 o 
  -5 -14   6       56.43       63.86     44.53 o 
  -5 -14   5      151.30      141.78     43.01 o 
  -5 -14   4       26.53       38.78     34.63 o 
  -5 -14   3      530.50      557.76     42.15 o 
  -5 -14   2      225.30      186.12     32.57 o 
   5 -14  -1      586.69      548.00     48.23 o 
   5 -14   0      175.75      141.92     40.27 o 
   5 -14   1      395.48      372.03     56.74 o 
   5 -14   2      680.09      695.59     56.55 o 
   5 -14   3      692.16      772.43     60.35 o 
   5 -14   4        0.94      -27.59     57.70 o 
   6   0  -4     4367.17     4496.46    170.83 o 
  -6   0   2       94.28      611.43     49.73 o 
  -6   0   0     8910.69     8903.09    152.90 o 
   6   0   2        5.05       66.57     24.11 o 
  -6   0  -4     2732.89     2717.33     57.54 o 
  -6   0  -6      199.43      244.70     21.69 o 
   6   1  -8      164.60      187.50     46.58 o 
   6   1  -7     4716.58     4861.64    122.65 o 
   6  -1  -6      656.58      605.03     71.47 o 
   6  -1  -5      387.36      406.61     41.61 o 
   6   1  -4      241.45      236.58     32.86 o 
   6   1  -3     1101.05     1115.53     94.24 o 
  -6  -1   2     1193.08     1112.08     49.10 o 
  -6   1   1      704.89      723.21     51.68 o 
  -6   1   0       34.50       50.47     28.85 o 
  -6  -1  -1        5.30       40.95     15.10 o 
  -6  -1  -2      964.06     1009.60     32.92 o 
  -6  -1  -3     1549.72     1501.67     38.75 o 
  -6  -1  -4      391.95      391.38     19.42 o 
  -6  -1  -5      811.07      607.19     15.26 o 
  -6   1  -6      473.52      263.29     16.60 o 
  -6   1  -7     2359.28     1893.11     63.21 o 
   6   2 -11       77.48      136.52     39.40 o 
   6   2 -10      705.07      667.50     67.12 o 
   6   2  -9     2156.94     2310.57    113.56 o 
   6   2  -8      136.09      118.28     43.30 o 
   6   2  -7       80.27       70.09     11.67 o 
   6   2  -6      318.77      433.50     35.62 o 
   6   2  -5     2364.90     2364.12     86.56 o 
   6   2  -4      500.27      523.05     37.23 o 
   6   2  -3      734.65      694.70     48.48 o 
  -6  -2   2      252.24      525.03     30.45 o 
  -6   2   1     4500.60     4722.87    117.81 o 
  -6  -2   0     3204.25      975.92     31.86 o 
  -6  -2  -1     1007.66     1033.99     35.92 o 
  -6  -2  -2        0.53       19.92     14.33 o 
  -6  -2  -3      933.45      977.44     28.04 o 
  -6  -2  -4     1280.94     1175.82     29.42 o 
  -6   2  -5     1943.72     1747.90     35.43 o 
  -6   2  -6      405.43      305.12     26.15 o 
   6   3 -11      245.86      212.53     44.58 o 
   6   3 -10     1566.54     1533.40     91.62 o 
   6   3  -9        3.08       -2.67     35.45 o 
   6   3  -8      909.53      965.63     78.07 o 
   6   3  -7      122.42       86.65     38.59 o 
   6   3  -6     2670.37     2661.97     92.69 o 
   6   3  -5       50.16       24.87      6.39 o 
  -6  -3   4     1107.37     1215.85     34.21 o 
  -6  -3   3      253.93      251.40     20.06 o 
  -6  -3   2     4032.16     3992.67     65.32 o 
  -6  -3   1      231.90      192.81     19.94 o 
  -6  -3   0       75.82      110.04     16.69 o 
  -6  -3  -1       77.21      145.03     17.69 o 
  -6  -3  -2     4349.34     4529.52     69.36 o 
  -6  -3  -3       95.66      119.82     14.73 o 
  -6  -3  -4      569.63      507.47     16.28 o 
  -6   3  -5       21.58       21.36      7.34 o 
  -6   3  -6     2408.74     2168.22     74.64 o 
  -6   3  -7       50.79       48.53     17.51 o 
   6   4 -10      745.83      758.73     66.25 o 
   6   4  -9     2296.48     2340.53    112.81 o 
   6   4  -8      679.55      684.95     67.95 o 
   6   4  -7        9.29       43.83     26.92 o 
   6   4  -6      253.11      271.90     36.47 o 
   6   4  -5     2696.89     2837.67     94.44 o 
   6   4  -4     1544.42     1510.56     69.11 o 
  -6  -4   3      553.11      530.84     25.90 o 
  -6  -4   2      153.99      156.75     16.81 o 
  -6  -4   1     2361.82     2582.41     60.46 o 
  -6  -4   0      576.69      431.73     19.15 o 
  -6  -4  -1     1366.14      555.39     25.76 o 
  -6  -4  -2       19.28       66.92     14.73 o 
  -6  -4  -3     1380.80     1469.03     33.94 o 
  -6  -4  -4      527.57      531.31     25.62 o 
  -6  -4  -5     1774.69     1743.95     40.50 o 
  -6  -4  -6        1.20       33.75     21.25 o 
  -6   4  -7      147.30      173.37     30.66 o 
   6   5 -10       56.97      -36.25     39.05 o 
   6   5  -9        0.20        4.80     37.59 o 
   6   5  -8      831.44      884.11     74.40 o 
   6   5  -7     2508.74     2716.23     93.90 o 
   6   5  -6      902.63      822.18     55.41 o 
   6   5  -5      206.55      250.12     35.23 o 
   6   5  -4      305.53      320.69     38.19 o 
   6   5  -3     2021.78     2128.28     80.26 o 
  -6  -5   2      660.68      663.79     37.10 o 
  -6  -5   1      871.58      881.87     36.64 o 
  -6  -5   0       31.60       58.89     12.11 o 
  -6  -5  -1      975.26      864.87     26.92 o 
  -6  -5  -2      672.59      630.36     25.52 o 
  -6  -5  -3     1858.85     1849.31     48.90 o 
  -6  -5  -4        2.28       54.96     16.57 o 
  -6  -5  -5      282.11      354.68     30.75 o 
  -6  -5  -6      809.62      728.31     46.01 o 
  -6  -5  -7     1650.92     1634.97     65.72 o 
   6   6  -9        2.50      -40.00     40.00 o 
   6   6  -8      345.06      400.04     55.88 o 
   6   6  -7       60.70       51.34     27.09 o 
   6   6  -6     1350.60     1520.36     73.46 o 
   6   6  -5       10.46       27.11     25.61 o 
   6   6  -4     2639.52     2578.08     91.05 o 
   6   6  -3       70.05       60.89     25.63 o 
   6   6  -2      788.83      994.26     49.52 o 
   6   6  -1        0.13       81.72     24.13 o 
   6   6   0     5186.90     5123.17     80.20 o 
   6   6   1        0.32       14.18     14.75 o 
  -6  -6  -2       10.94       88.18     16.28 o 
  -6  -6  -3        5.91       34.61     21.87 o 
  -6  -6  -4     3795.94     3798.40    115.47 o 
  -6  -6  -5      115.72      121.11     31.65 o 
  -6  -6  -6     1100.41     1076.55     58.19 o 
  -6  -6  -7      101.21       62.81     45.57 o 
   6   7  -8       19.87       47.48     39.61 o 
   6   7  -7     1785.79     1855.44     80.27 o 
   6   7  -6      429.99      410.89     43.57 o 
   6   7  -5       15.95      154.75     32.84 o 
   6   7  -4      134.55      214.27     35.54 o 
   6   7  -3     2920.38     2682.22     93.34 o 
   6   7  -2      857.69      927.79     55.70 o 
  -6  -7   1      229.60      183.61     26.48 o 
   6   7   0       13.34       21.35     23.50 o 
   6   7   1     1427.09     1500.27     64.02 o 
   6   7   2     1370.07     1297.57     56.12 o 
   6   7   3     2880.66     2789.10     71.54 o 
   6   7   4      139.95      148.16     54.55 o 
   6   7   5      366.11      405.97     44.30 o 
   6   7   6      483.17      495.74     79.62 o 
   6   8  -8        1.95       11.95     45.58 o 
   6   8  -7       55.86       84.48     31.00 o 
   6   8  -6      169.45      194.71     34.41 o 
   6   8  -5     2253.77     2201.34     88.96 o 
   6   8  -4      254.18      212.19     36.86 o 
   6   8  -3      663.09      768.16     54.98 o 
   6   8  -2      111.41      141.72     30.97 o 
   6   8  -1      645.11      664.18     49.95 o 
   6   8   0     1300.99     1157.22     60.07 o 
   6   8   1     1085.54      923.71     53.32 o 
   6   8   2       56.78       42.96     24.18 o 
   6   8   3     1009.36     1191.63    111.04 o 
   6   8   4      491.00      482.32     80.53 o 
   6   8   5     1301.56     1064.30    109.86 o 
   6   8   6      273.94      217.52     66.09 o 
   6   9  -7       81.68       89.20     35.61 o 
   6   9  -6     2038.69     2008.39     87.48 o 
   6   9  -5        0.43      -31.44     31.44 o 
   6   9  -4      618.40      581.45     51.38 o 
   6   9  -3       19.28       32.11     30.93 o 
   6   9  -2     1753.91     1688.91     78.47 o 
   6   9  -1        6.77        8.92     28.80 o 
   6   9   0       46.18       59.61     29.12 o 
   6   9   1       64.86       64.18     28.43 o 
   6   9   2     1994.38     1890.21     73.55 o 
   6   9   3       71.31      122.76     56.04 o 
   6   9   4      321.08      438.04     77.83 o 
   6   9   5      143.32      131.19     62.36 o 
   6   9   6     1834.29     1856.81    146.08 o 
   6   9   7       39.23       73.78     66.56 o 
   6  10  -7        5.77       14.94     58.60 o 
   6  10  -6      226.40      219.02     41.88 o 
   6  10  -5     1630.54     1689.62     83.47 o 
   6  10  -4     1018.29      860.32     61.25 o 
   6  10  -3     1319.29     1248.96     71.57 o 
   6  10  -2      616.20      530.05     51.06 o 
   6  10  -1     1135.48     1056.99     64.57 o 
   6  10   0     1040.27      990.59     62.27 o 
   6  10   1      507.91      526.47     46.38 o 
   6  10   2       27.87      116.91     60.79 o 
   6  10   3      992.04     1120.79    110.68 o 
   6  10   4     1111.42     1142.82    116.44 o 
   6  10   5      437.95      487.84     82.22 o 
   6  10   6      232.60      196.08     66.07 o 
   6  10   7      175.07      226.45     70.41 o 
   6  10   8      216.97      176.77     80.31 o 
   6  11  -7      950.74      829.07     94.70 o 
   6  11  -6      184.57      199.14     43.44 o 
   6  11  -5       12.44       42.04     41.69 o 
   6  11  -4      578.40      584.42     55.27 o 
   6  11  -3     1063.43     1018.71     67.86 o 
   6  11  -2      254.87      195.97     39.14 o 
   6  11  -1      310.06      257.85     40.90 o 
   6  11   0       73.54      123.40     36.47 o 
   6  11   1     1051.13     1022.58    108.13 o 
   6  11   2      359.81      511.51     83.00 o 
   6  11   3      781.86      897.67    109.11 o 
   6  11   4      354.33      332.02     74.89 o 
   6  11   5       39.41       35.18     69.00 o 
   6  11   6      195.05      227.57     76.55 o 
   6  11   7     1002.79      919.41    113.53 o 
   6  12  -7        1.32      -50.76     75.87 o 
   6  12  -6      563.15      592.25     90.77 o 
   6  12  -5       13.39       16.63     45.56 o 
  -6 -12   4     1660.79     1540.52     70.44 o 
   6  12  -3       21.97        8.04     34.59 o 
   6  12  -2      372.60      546.27     54.78 o 
   6  12  -1      104.01      154.19     42.17 o 
   6  12   0     2262.70     2135.55    147.66 o 
   6  12   1       30.80       39.23     68.11 o 
   6  12   2        0.36      190.17     67.09 o 
   6  12   3       51.84       99.45     72.33 o 
   6  12   4     2038.84     1810.46    149.71 o 
   6  12   5       11.52       43.93     81.89 o 
   6  12   6      355.62      275.88     87.62 o 
  -6 -13   5       80.93       70.36     53.37 o 
  -6 -13   4       15.77       26.03     36.60 o 
   6  13  -3      335.34      359.80     42.76 o 
   6  13  -2      403.25      409.52     51.53 o 
   6  13  -1      430.89      385.24     80.71 o 
   6  13   0       99.34      131.87     72.95 o 
   6  13   1      415.95      439.56     83.56 o 
   6  13   2      188.88      295.20     80.15 o 
   6  13   3      465.31      441.57     88.40 o 
   9   0  -6     1440.65     1315.19     94.56 o 
  -9   0   4      439.56      381.23     61.06 o 
  -9   0   2     2115.76     2031.76    103.28 o 
   9   0   0       17.53       77.67     51.08 o 
  -9   0  -2      902.33      856.60     59.79 o 
  -9   0  -4      141.77      158.69     48.72 o 
   9   1  -6      207.18      154.14     39.97 o 
   9   1  -5      976.19      875.75     54.68 o 
  -9   1   4      182.59      186.36     37.28 o 
  -9   1   3      136.26      132.32     35.94 o 
  -9   1   2       22.75       -4.53     35.79 o 
   9   1  -1     1592.91     1437.79     98.95 o 
  -9   1   0      201.68      205.10     43.61 o 
  -9   1  -1      970.53      873.16     63.91 o 
  -9   1  -2        2.20       32.54     38.71 o 
  -9   1  -3      444.35      365.50     36.24 o 
  -9   1  -4      491.84      459.06     40.19 o 
   9   2  -6      477.62      506.25     54.11 o 
   9   2  -5      130.60      101.96     46.31 o 
  -9   2   4      113.95       83.54     37.53 o 
  -9   2   3      735.90      732.15     50.67 o 
  -9   2   2      192.23      146.73     36.40 o 
  -9   2   1      475.85      442.59     49.73 o 
   9   2   0        2.00       -6.20     58.19 o 
   9   2   1      726.10      758.09     80.72 o 
  -9   2  -2      211.96      138.41     45.88 o 
  -9   2  -3      609.06      516.07     55.78 o 
   9   3  -5       56.68       31.72     47.23 o 
  -9   3   4     1344.98     1262.94     74.19 o 
  -9   3   3       54.27       61.32     44.79 o 
  -9   3   2      187.77      194.71     37.78 o 
  -9   3   1       28.54      -20.45     43.99 o 
   9   3   0     1190.89     1173.94     93.83 o 
   9   3   1        4.78       -0.83     57.94 o 
   9   3   2        1.64       18.75     60.98 o 
  -9   3  -3        6.39       24.44     50.80 o 
  -9   4   4       37.48       85.48     47.95 o 
  -9   4   3     1099.53      917.57     64.38 o 
  -9   4   2      465.48      368.95     48.75 o 
  -9   4   1      606.38      477.31     51.62 o 
   9   4   0       15.18       74.62     61.00 o 
   9   4   1      852.41      832.87     84.25 o 
   9   4   2      244.22      364.16     65.46 o 
  -9   5   2      191.87      240.42     49.08 o 
  -9   5   1     1114.25     1015.64     67.02 o 
                                                 
